# Supplementary material for: 2-Amino-4-(2-chloro­phen­yl)-5,10-dioxo-5,10-dihydro-4H-benzo[g]chromene-3-carbonitrile
Source: Acta Crystallogr Sect E Struct Rep Online. 2008 Dec 3;65(Pt 1):o5. doi: 10.1107/S1600536808039986 (PMC2967857; doi:10.1107/S1600536808039986)
Supplement: Supplementary file 1 [file e-65-000o5-sup1.cif]

##############################################################################
###                                                                        ###
###        Electronic paper (Acta Crystallographica Section E)             ###
###                                                                        ###
##############################################################################
#                                                                            #
# This CIF contains the data in a paper accepted for publication in Acta     #
# Crystallographica Section E. It conforms to the requirements of Notes      #
# for Authors for Section E, and has been peer reviewed under the auspices   #
# of the IUCr Commission on Journals.                                        #
#                                                                            #
# Full details of the Crystallographic Information File format               #
# are given in the paper "The Crystallographic Information File (CIF):       #
# a New Standard Archive File for Crystallography" by S. R. Hall, F. H.      #
# Allen and I. D. Brown [Acta Cryst. (1991), A47, 655-685].                  #
#                                                                            #
# The current version of the core CIF dictionary is obtainable from          #
# ftp://ftp.iucr.org/pub/cif_core.dic. The current version number is 2.4.    #
#                                                                            #
# Software is freely available for graphical display of the structure(s) in  #
# this CIF.  For information consult the CIF home page http://www.iucr.org/  #
# cif/home.html                                                              #
#                                                                            #
# This file may be used for bona fide research purposes within the           #
# scientific community so long as proper attribution is given to the journal # 
# article from which it was obtained.                                        #
#                                                                            #
##############################################################################
                                             
data_global
_audit_creation_method     'from SHELXL97 CIF and IUCr SHELXL97-template'
_journal_date_recd_electronic     2008-11-24
_journal_date_accepted     2008-11-27
_journal_name_full     'Acta Crystallographica, Section E'
_journal_year     2009
_journal_volume     65
_journal_issue      1
_journal_page_first     o5
_journal_page_last     o5
_journal_paper_category     QO
_journal_coeditor_code     HK2585
_publ_contact_author_name     'Shujiang Tu'
_publ_contact_author_address
;
School of Chemistry and Chemical Engineering,
Xuzhou Normal University,
Xuzhou 221116
People's Republic of China
;
_publ_contact_author_email     laotu2001@263.net
_publ_contact_author_fax     86-516-83500065
_publ_contact_author_phone     86-516-83500065
_publ_section_title
;\
2-Amino-4-(2-chlorophenyl)-5,10-dioxo-5,10-dihydro-4<i>H</i>-benzo[<i>g</i>]\
chromene-3-carbonitrile
;
loop_
    _publ_author_name
    _publ_author_address
    'Jinpeng Zhang'
;
Department of Public Health,
Xuzhou Medical College,
Xuzhou 221000
People's Republic of China
;
    'Xiaohong Zhang'
;
School of Chemistry and Chemical Engineering,
Xuzhou Normal University,
Xuzhou 221116
People's Republic of China
;
    'Shu Yan'
;
School of Chemistry and Chemical Engineering,
Xuzhou Normal University,
Xuzhou 221116
People's Republic of China
;
    'Ning Ma'
;
School of Chemistry and Chemical Engineering,
Xuzhou Normal University,
Xuzhou 221116
People's Republic of China
;
    'Shujiang Tu'
;
School of Chemistry and Chemical Engineering,
Xuzhou Normal University,
Xuzhou 221116
People's Republic of China
;
data_I
_chemical_name_systematic
;
2-Amino-4-(2-chlorophenyl)-5,10-dioxo-5,10-dihydro-4<i>H</i>-
benzo[<i>g</i>]chromene-3-carbonitrile
;
_chemical_name_common     ?
_chemical_formula_moiety     'C20 H11 Cl N2 O3'
_chemical_formula_sum     'C20 H11 Cl N2 O3'
_chemical_formula_iupac     'C20 H11 Cl N2 O3'
_chemical_formula_weight     362.76
_chemical_melting_point     ?
_chemical_melting_point_gt     573
_symmetry_cell_setting     triclinic
_symmetry_space_group_name_H-M     'P -1'
_symmetry_space_group_name_Hall     '-P 1'
loop_
    _symmetry_equiv_pos_as_xyz
    'x, y, z'
    '-x, -y, -z'
_cell_length_a     8.3201(10)
_cell_length_b     9.3729(12)
_cell_length_c     11.0081(16)
_cell_angle_alpha     93.0150(10)
_cell_angle_beta     96.3930(10)
_cell_angle_gamma     110.732(2)
_cell_volume     793.95(18)
_cell_formula_units_Z     2
_cell_measurement_reflns_used     959
_cell_measurement_theta_min     2.822
_cell_measurement_theta_max     25.109
_cell_measurement_temperature     298(2)
_exptl_crystal_description     block
_exptl_crystal_colour     orange
_exptl_crystal_size_max     0.17
_exptl_crystal_size_mid     0.15
_exptl_crystal_size_min     0.10
_exptl_crystal_density_diffrn     1.517
_exptl_crystal_density_meas     ?
_exptl_crystal_density_method     'not measured'
_exptl_crystal_F_000     372
_exptl_absorpt_coefficient_mu     0.265
_exptl_absorpt_correction_type     multi-scan
_exptl_absorpt_process_details     '(SADABS; Sheldrick, 1996)'
_exptl_absorpt_correction_T_min     0.9564
_exptl_absorpt_correction_T_max     0.9740
_exptl_special_details
;
;
_diffrn_ambient_temperature     298(2)
_diffrn_radiation_type     MoK\a
_diffrn_radiation_wavelength     0.71073
_diffrn_radiation_source     'fine-focus sealed tube'
_diffrn_radiation_monochromator     graphite
_diffrn_measurement_device_type     'Bruker SMART CCD area-detector'
_diffrn_measurement_method     '\f and \w'
_diffrn_detector_area_resol_mean     ?
_diffrn_reflns_number     4207
_diffrn_reflns_av_R_equivalents     0.0254
_diffrn_reflns_av_sigmaI/netI     0.0799
_diffrn_reflns_theta_min     1.87
_diffrn_reflns_theta_max     25.01
_diffrn_reflns_theta_full     25.01
_diffrn_measured_fraction_theta_max     0.986
_diffrn_measured_fraction_theta_full     0.986
_diffrn_reflns_limit_h_min     -9
_diffrn_reflns_limit_h_max     9
_diffrn_reflns_limit_k_min     -11
_diffrn_reflns_limit_k_max     10
_diffrn_reflns_limit_l_min     -13
_diffrn_reflns_limit_l_max     8
_diffrn_standards_number     ?
_diffrn_standards_interval_count     ?
_diffrn_standards_interval_time     ?
_diffrn_standards_decay_%     ?
_refine_special_details
;
Refinement of <i>F</i>^2^ against ALL reflections. The weighted <i>R</i>-factor
<i>wR</i> and goodness of fit <i>S</i> are based on <i>F</i>^2^, conventional
<i>R</i>-factors <i>R</i> are based on <i>F</i>, with <i>F</i> set to zero for
negative <i>F</i>^2^. The threshold expression of <i>F</i>^2^ >
\s(<i>F</i>^2^) is used only for calculating <i>R</i>-factors(gt) <i>etc</i>.
and is not relevant to the choice of reflections for refinement.
<i>R</i>-factors based on <i>F</i>^2^ are statistically about twice as large
as those based on <i>F</i>, and <i>R</i>- factors based on ALL data will be
even larger.
;
_reflns_number_total     2746
_reflns_number_gt     1566
_reflns_threshold_expression     I>2\s(I)
_refine_ls_structure_factor_coef     Fsqd
_refine_ls_matrix_type     full
_refine_ls_R_factor_all     0.1103
_refine_ls_R_factor_gt     0.0530
_refine_ls_wR_factor_gt     0.0876
_refine_ls_wR_factor_ref     0.1004
_refine_ls_goodness_of_fit_ref     1.042
_refine_ls_restrained_S_all     1.042
_refine_ls_number_reflns     2746
_refine_ls_number_parameters     235
_refine_ls_number_restraints     0
_refine_ls_hydrogen_treatment     constr
_refine_ls_weighting_scheme     calc
_refine_ls_weighting_details
                 'calc w=1/[\s^2^(Fo^2^)+(0.0295P)^2^] where P=(Fo^2^+2Fc^2^)/3'
_atom_sites_solution_hydrogens     geom
_atom_sites_solution_primary     direct
_atom_sites_solution_secondary     difmap
_refine_ls_shift/su_max     0.000
_refine_ls_shift/su_mean     0.000
_refine_diff_density_max     0.395
_refine_diff_density_min     -0.256
_refine_ls_extinction_method     none
_refine_ls_extinction_coef     ?
loop_
    _atom_type_symbol
    _atom_type_description
    _atom_type_scat_dispersion_real
    _atom_type_scat_dispersion_imag
    _atom_type_scat_source
    'C' 'C' 0.0033 0.0016
                         'International Tables Vol C Tables 4.2.6.8 and 6.1.1.4'
    'H' 'H' 0.0000 0.0000
                         'International Tables Vol C Tables 4.2.6.8 and 6.1.1.4'
    'N' 'N' 0.0061 0.0033
                         'International Tables Vol C Tables 4.2.6.8 and 6.1.1.4'
    'O' 'O' 0.0106 0.0060
                         'International Tables Vol C Tables 4.2.6.8 and 6.1.1.4'
    'Cl' 'Cl' 0.1484 0.1585
                         'International Tables Vol C Tables 4.2.6.8 and 6.1.1.4'
_computing_data_collection     'SMART (Bruker, 1997)'
_computing_cell_refinement     'SAINT (Bruker, 1997)'
_computing_data_reduction     'SAINT (Bruker, 1997)'
_computing_structure_solution     'SHELXS97 (Sheldrick, 2008)'
_computing_structure_refinement     'SHELXL97 (Sheldrick, 2008)'
_computing_molecular_graphics
                             'SHELXTL (Sheldrick, 2008) and PLATON (Spek, 2003)'
_computing_publication_material
                             'SHELXTL (Sheldrick, 2008) and PLATON (Spek, 2003)'
loop_
    _atom_site_type_symbol
    _atom_site_label
    _atom_site_fract_x
    _atom_site_fract_y
    _atom_site_fract_z
    _atom_site_U_iso_or_equiv
    _atom_site_adp_type
    _atom_site_calc_flag
    _atom_site_refinement_flags
    _atom_site_occupancy
    _atom_site_disorder_assembly
    _atom_site_disorder_group
    Cl Cl1 -0.01619(12) 0.04001(10) 0.69113(9) 0.0587(3) Uani d . 1 . .
    O O1 0.1440(3) 0.3890(2) 0.6133(2) 0.0405(6) Uani d . 1 . .
    O O2 0.5886(3) 0.2063(3) 0.7464(2) 0.0541(7) Uani d . 1 . .
    O O3 0.2251(3) 0.3753(3) 0.3898(2) 0.0536(7) Uani d . 1 . .
    N N1 -0.0034(3) 0.4822(3) 0.7313(2) 0.0471(8) Uani d . 1 . .
    H H1A -0.0304 0.5099 0.7994 0.057 Uiso calc R 1 . .
    H H1B -0.0556 0.4936 0.6626 0.057 Uiso calc R 1 . .
    N N2 0.1921(4) 0.4871(4) 1.0491(3) 0.0578(9) Uani d . 1 . .
    C C1 0.1196(4) 0.4216(3) 0.7320(3) 0.0369(8) Uani d . 1 . .
    C C2 0.2135(4) 0.3957(3) 0.8299(3) 0.0344(8) Uani d . 1 . .
    C C3 0.3297(4) 0.3028(3) 0.8197(3) 0.0336(8) Uani d . 1 . .
    H H3 0.4412 0.3622 0.8696 0.040 Uiso calc R 1 . .
    C C4 0.3646(4) 0.2940(3) 0.6883(3) 0.0309(8) Uani d . 1 . .
    C C5 0.5061(4) 0.2424(3) 0.6626(3) 0.0360(8) Uani d . 1 . .
    C C6 0.5448(4) 0.2361(3) 0.5342(3) 0.0339(8) Uani d . 1 . .
    C C7 0.6774(4) 0.1889(4) 0.5076(3) 0.0466(9) Uani d . 1 . .
    H H7 0.7416 0.1604 0.5699 0.056 Uiso calc R 1 . .
    C C8 0.7152(5) 0.1837(4) 0.3890(3) 0.0538(10) Uani d . 1 . .
    H H8 0.8064 0.1540 0.3718 0.065 Uiso calc R 1 . .
    C C9 0.6180(4) 0.2225(4) 0.2961(3) 0.0530(10) Uani d . 1 . .
    H H9 0.6426 0.2170 0.2160 0.064 Uiso calc R 1 . .
    C C10 0.4851(4) 0.2690(4) 0.3207(3) 0.0461(9) Uani d . 1 . .
    H H10 0.4202 0.2951 0.2574 0.055 Uiso calc R 1 . .
    C C11 0.4476(4) 0.2770(3) 0.4401(3) 0.0346(8) Uani d . 1 . .
    C C12 0.3083(4) 0.3326(3) 0.4679(3) 0.0350(8) Uani d . 1 . .
    C C13 0.2762(4) 0.3374(3) 0.5983(3) 0.0337(8) Uani d . 1 . .
    C C14 0.1989(4) 0.4470(4) 0.9505(3) 0.0405(9) Uani d . 1 . .
    C C15 0.2617(4) 0.1487(3) 0.8721(3) 0.0322(8) Uani d . 1 . .
    C C16 0.1126(4) 0.0269(4) 0.8235(3) 0.0374(9) Uani d . 1 . .
    C C17 0.0573(4) -0.1101(4) 0.8767(3) 0.0450(9) Uani d . 1 . .
    H H17 -0.0427 -0.1903 0.8412 0.054 Uiso calc R 1 . .
    C C18 0.1515(5) -0.1260(4) 0.9819(3) 0.0538(10) Uani d . 1 . .
    H H18 0.1157 -0.2177 1.0179 0.065 Uiso calc R 1 . .
    C C19 0.2985(5) -0.0068(4) 1.0343(3) 0.0514(10) Uani d . 1 . .
    H H19 0.3613 -0.0172 1.1065 0.062 Uiso calc R 1 . .
    C C20 0.3530(4) 0.1287(4) 0.9798(3) 0.0433(9) Uani d . 1 . .
    H H20 0.4532 0.2084 1.0158 0.052 Uiso calc R 1 . .
loop_
    _atom_site_aniso_label
    _atom_site_aniso_U_11
    _atom_site_aniso_U_22
    _atom_site_aniso_U_33
    _atom_site_aniso_U_12
    _atom_site_aniso_U_13
    _atom_site_aniso_U_23
    Cl1 0.0512(6) 0.0542(6) 0.0649(7) 0.0171(4) -0.0099(5) 0.0082(5)
    O1 0.0409(14) 0.0529(14) 0.0391(14) 0.0302(12) 0.0069(11) 0.0067(12)
    O2 0.0534(16) 0.0759(17) 0.0500(16) 0.0423(14) 0.0080(13) 0.0191(14)
    O3 0.0643(17) 0.0733(17) 0.0398(15) 0.0459(14) 0.0020(13) 0.0114(13)
    N1 0.0525(19) 0.0636(19) 0.0407(18) 0.0403(16) 0.0056(15) 0.0031(16)
    N2 0.065(2) 0.066(2) 0.046(2) 0.0297(18) 0.0090(18) -0.0059(18)
    C1 0.037(2) 0.0340(19) 0.044(2) 0.0177(16) 0.0102(18) 0.0047(17)
    C2 0.037(2) 0.0356(19) 0.035(2) 0.0183(16) 0.0072(17) 0.0027(17)
    C3 0.0340(19) 0.0366(19) 0.033(2) 0.0165(15) 0.0015(16) 0.0036(17)
    C4 0.0328(19) 0.0285(17) 0.034(2) 0.0135(15) 0.0057(16) 0.0044(16)
    C5 0.0319(19) 0.0350(19) 0.044(2) 0.0162(16) 0.0015(18) 0.0081(18)
    C6 0.033(2) 0.0334(18) 0.036(2) 0.0121(15) 0.0061(17) 0.0041(17)
    C7 0.043(2) 0.053(2) 0.054(3) 0.0278(18) 0.0078(19) 0.008(2)
    C8 0.049(2) 0.065(3) 0.055(3) 0.028(2) 0.016(2) -0.002(2)
    C9 0.051(2) 0.065(3) 0.044(2) 0.021(2) 0.010(2) -0.001(2)
    C10 0.043(2) 0.054(2) 0.044(2) 0.0207(18) 0.0074(19) 0.003(2)
    C11 0.035(2) 0.0324(19) 0.035(2) 0.0108(15) 0.0047(17) -0.0009(17)
    C12 0.035(2) 0.0325(19) 0.039(2) 0.0132(15) 0.0047(17) 0.0037(17)
    C13 0.0346(19) 0.0297(18) 0.040(2) 0.0158(15) 0.0061(17) 0.0012(17)
    C14 0.039(2) 0.037(2) 0.048(2) 0.0164(16) 0.0055(19) 0.008(2)
    C15 0.0331(19) 0.0377(19) 0.0338(19) 0.0207(16) 0.0098(16) 0.0064(17)
    C16 0.036(2) 0.042(2) 0.042(2) 0.0234(16) 0.0058(17) 0.0035(18)
    C17 0.041(2) 0.036(2) 0.062(3) 0.0163(16) 0.0148(19) 0.0048(19)
    C18 0.062(3) 0.050(2) 0.063(3) 0.031(2) 0.021(2) 0.023(2)
    C19 0.059(3) 0.059(3) 0.046(2) 0.032(2) 0.009(2) 0.015(2)
    C20 0.045(2) 0.047(2) 0.040(2) 0.0190(17) 0.0035(18) 0.0086(18)
_geom_special_details
;
All e.s.d.'s (except the e.s.d. in the dihedral angle between two l.s. planes)
are estimated using the full covariance matrix. The cell e.s.d.'s are taken
into account individually in the estimation of e.s.d.'s in distances, angles
and torsion angles; correlations between e.s.d.'s in cell parameters are only
used when they are defined by crystal symmetry. An approximate (isotropic)
treatment of cell e.s.d.'s is used for estimating e.s.d.'s involving l.s.
planes.
;
loop_
    _geom_bond_atom_site_label_1
    _geom_bond_atom_site_label_2
    _geom_bond_site_symmetry_2
    _geom_bond_distance
    _geom_bond_publ_flag
    Cl1 C16 . 1.747(3) ?
    O1 C1 . 1.380(4) ?
    O1 C13 . 1.370(3) ?
    O2 C5 . 1.223(3) ?
    O3 C12 . 1.216(3) ?
    N1 C1 . 1.334(3) ?
    N1 H1A . 0.8600 ?
    N1 H1B . 0.8600 ?
    N2 C14 . 1.144(4) ?
    C1 C2 . 1.343(4) ?
    C2 C14 . 1.420(5) ?
    C2 C3 . 1.522(4) ?
    C3 C4 . 1.510(4) ?
    C3 C15 . 1.524(4) ?
    C3 H3 . 0.9800 ?
    C4 C13 . 1.335(4) ?
    C4 C5 . 1.470(4) ?
    C5 C6 . 1.487(4) ?
    C6 C7 . 1.380(4) ?
    C6 C11 . 1.396(4) ?
    C7 C8 . 1.379(5) ?
    C7 H7 . 0.9300 ?
    C8 C9 . 1.377(4) ?
    C8 H8 . 0.9300 ?
    C9 C10 . 1.372(4) ?
    C9 H9 . 0.9300 ?
    C10 C11 . 1.389(4) ?
    C10 H10 . 0.9300 ?
    C11 C12 . 1.482(4) ?
    C12 C13 . 1.490(4) ?
    C15 C16 . 1.383(4) ?
    C15 C20 . 1.393(4) ?
    C16 C17 . 1.387(4) ?
    C17 C18 . 1.370(4) ?
    C17 H17 . 0.9300 ?
    C18 C19 . 1.373(4) ?
    C18 H18 . 0.9300 ?
    C19 C20 . 1.383(4) ?
    C19 H19 . 0.9300 ?
    C20 H20 . 0.9300 ?
loop_
    _geom_angle_atom_site_label_1
    _geom_angle_atom_site_label_2
    _geom_angle_atom_site_label_3
    _geom_angle_site_symmetry_1
    _geom_angle_site_symmetry_3
    _geom_angle
    _geom_angle_publ_flag
    C13 O1 C1 . . 117.4(2) ?
    C1 N1 H1A . . 120.0 ?
    C1 N1 H1B . . 120.0 ?
    H1A N1 H1B . . 120.0 ?
    N1 C1 C2 . . 127.8(3) ?
    N1 C1 O1 . . 110.1(3) ?
    C2 C1 O1 . . 122.1(3) ?
    C1 C2 C14 . . 120.4(3) ?
    C1 C2 C3 . . 122.9(3) ?
    C14 C2 C3 . . 116.6(3) ?
    C4 C3 C2 . . 108.4(2) ?
    C4 C3 C15 . . 114.8(2) ?
    C2 C3 C15 . . 113.2(3) ?
    C4 C3 H3 . . 106.6 ?
    C2 C3 H3 . . 106.6 ?
    C15 C3 H3 . . 106.6 ?
    C13 C4 C5 . . 120.3(3) ?
    C13 C4 C3 . . 121.8(3) ?
    C5 C4 C3 . . 117.8(3) ?
    O2 C5 C4 . . 119.6(3) ?
    O2 C5 C6 . . 121.8(3) ?
    C4 C5 C6 . . 118.6(3) ?
    C7 C6 C11 . . 119.7(3) ?
    C7 C6 C5 . . 119.8(3) ?
    C11 C6 C5 . . 120.6(3) ?
    C8 C7 C6 . . 120.2(3) ?
    C8 C7 H7 . . 119.9 ?
    C6 C7 H7 . . 119.9 ?
    C9 C8 C7 . . 120.0(4) ?
    C9 C8 H8 . . 120.0 ?
    C7 C8 H8 . . 120.0 ?
    C10 C9 C8 . . 120.5(4) ?
    C10 C9 H9 . . 119.7 ?
    C8 C9 H9 . . 119.7 ?
    C9 C10 C11 . . 120.0(3) ?
    C9 C10 H10 . . 120.0 ?
    C11 C10 H10 . . 120.0 ?
    C10 C11 C6 . . 119.6(3) ?
    C10 C11 C12 . . 120.2(3) ?
    C6 C11 C12 . . 120.2(3) ?
    O3 C12 C11 . . 122.6(3) ?
    O3 C12 C13 . . 120.7(3) ?
    C11 C12 C13 . . 116.8(3) ?
    C4 C13 O1 . . 124.6(3) ?
    C4 C13 C12 . . 123.5(3) ?
    O1 C13 C12 . . 111.9(3) ?
    N2 C14 C2 . . 177.6(4) ?
    C16 C15 C20 . . 116.6(3) ?
    C16 C15 C3 . . 125.4(3) ?
    C20 C15 C3 . . 118.0(3) ?
    C15 C16 C17 . . 122.3(3) ?
    C15 C16 Cl1 . . 120.9(2) ?
    C17 C16 Cl1 . . 116.8(3) ?
    C18 C17 C16 . . 119.4(3) ?
    C18 C17 H17 . . 120.3 ?
    C16 C17 H17 . . 120.3 ?
    C17 C18 C19 . . 120.1(3) ?
    C17 C18 H18 . . 120.0 ?
    C19 C18 H18 . . 120.0 ?
    C18 C19 C20 . . 119.9(3) ?
    C18 C19 H19 . . 120.0 ?
    C20 C19 H19 . . 120.0 ?
    C19 C20 C15 . . 121.6(3) ?
    C19 C20 H20 . . 119.2 ?
    C15 C20 H20 . . 119.2 ?
loop_
    _geom_torsion_atom_site_label_1
    _geom_torsion_atom_site_label_2
    _geom_torsion_atom_site_label_3
    _geom_torsion_atom_site_label_4
    _geom_torsion_site_symmetry_1
    _geom_torsion_site_symmetry_2
    _geom_torsion_site_symmetry_3
    _geom_torsion_site_symmetry_4
    _geom_torsion
    _geom_torsion_publ_flag
    C13 O1 C1 N1 . . . . 174.8(2) ?
    C13 O1 C1 C2 . . . . -3.9(4) ?
    N1 C1 C2 C14 . . . . -5.9(6) ?
    O1 C1 C2 C14 . . . . 172.6(3) ?
    N1 C1 C2 C3 . . . . 169.9(3) ?
    O1 C1 C2 C3 . . . . -11.5(5) ?
    C1 C2 C3 C4 . . . . 18.2(4) ?
    C14 C2 C3 C4 . . . . -165.8(3) ?
    C1 C2 C3 C15 . . . . -110.3(4) ?
    C14 C2 C3 C15 . . . . 65.6(4) ?
    C2 C3 C4 C13 . . . . -11.5(4) ?
    C15 C3 C4 C13 . . . . 116.1(3) ?
    C2 C3 C4 C5 . . . . 165.6(3) ?
    C15 C3 C4 C5 . . . . -66.7(3) ?
    C13 C4 C5 O2 . . . . 178.4(3) ?
    C3 C4 C5 O2 . . . . 1.1(4) ?
    C13 C4 C5 C6 . . . . -1.6(4) ?
    C3 C4 C5 C6 . . . . -178.8(3) ?
    O2 C5 C6 C7 . . . . -0.2(5) ?
    C4 C5 C6 C7 . . . . 179.7(3) ?
    O2 C5 C6 C11 . . . . 179.5(3) ?
    C4 C5 C6 C11 . . . . -0.6(4) ?
    C11 C6 C7 C8 . . . . 0.7(5) ?
    C5 C6 C7 C8 . . . . -179.5(3) ?
    C6 C7 C8 C9 . . . . -1.4(5) ?
    C7 C8 C9 C10 . . . . 1.1(5) ?
    C8 C9 C10 C11 . . . . -0.1(5) ?
    C9 C10 C11 C6 . . . . -0.6(5) ?
    C9 C10 C11 C12 . . . . 177.8(3) ?
    C7 C6 C11 C10 . . . . 0.3(5) ?
    C5 C6 C11 C10 . . . . -179.5(3) ?
    C7 C6 C11 C12 . . . . -178.1(3) ?
    C5 C6 C11 C12 . . . . 2.1(4) ?
    C10 C11 C12 O3 . . . . -1.4(5) ?
    C6 C11 C12 O3 . . . . 177.0(3) ?
    C10 C11 C12 C13 . . . . 179.9(3) ?
    C6 C11 C12 C13 . . . . -1.7(4) ?
    C5 C4 C13 O1 . . . . -179.1(3) ?
    C3 C4 C13 O1 . . . . -2.0(5) ?
    C5 C4 C13 C12 . . . . 2.0(5) ?
    C3 C4 C13 C12 . . . . 179.1(3) ?
    C1 O1 C13 C4 . . . . 11.0(4) ?
    C1 O1 C13 C12 . . . . -170.1(3) ?
    O3 C12 C13 C4 . . . . -179.1(3) ?
    C11 C12 C13 C4 . . . . -0.4(4) ?
    O3 C12 C13 O1 . . . . 1.9(4) ?
    C11 C12 C13 O1 . . . . -179.4(2) ?
    C4 C3 C15 C16 . . . . -57.8(4) ?
    C2 C3 C15 C16 . . . . 67.4(4) ?
    C4 C3 C15 C20 . . . . 124.2(3) ?
    C2 C3 C15 C20 . . . . -110.6(3) ?
    C20 C15 C16 C17 . . . . -1.4(5) ?
    C3 C15 C16 C17 . . . . -179.4(3) ?
    C20 C15 C16 Cl1 . . . . 178.3(2) ?
    C3 C15 C16 Cl1 . . . . 0.2(4) ?
    C15 C16 C17 C18 . . . . 0.8(5) ?
    Cl1 C16 C17 C18 . . . . -178.8(3) ?
    C16 C17 C18 C19 . . . . 0.4(5) ?
    C17 C18 C19 C20 . . . . -1.0(5) ?
    C18 C19 C20 C15 . . . . 0.4(5) ?
    C16 C15 C20 C19 . . . . 0.8(5) ?
    C3 C15 C20 C19 . . . . 179.0(3) ?
loop_
    _geom_hbond_atom_site_label_D
    _geom_hbond_atom_site_label_H
    _geom_hbond_atom_site_label_A
    _geom_hbond_site_symmetry_A
    _geom_hbond_distance_DH
    _geom_hbond_distance_HA
    _geom_hbond_distance_DA
    _geom_hbond_angle_DHA
    N1 H1A N2 2_567 0.86 2.26 3.080(4) 159.2
    N1 H1B O3 2_566 0.86 2.22 2.889(3) 133.9
