# Supplementary material for: 2-Amino-4-(2-chloro­phen­yl)-5,10-dioxo-5,10-dihydro-4H-benzo[g]chromene-3-carbonitrile
Source: Acta Crystallogr Sect E Struct Rep Online. 2008 Dec 3;65(Pt 1):o5. doi: 10.1107/S1600536808039986 (PMC2967857; doi:10.1107/S1600536808039986)
Supplement: Supplementary file 2 [file e-65-000o5-Isup2.hkl]

# 
# h,k,l, Fc-squared, Fo-squared, sigma(Fo-squared) and status flag 
# 
data_I
_shelx_title ' 080726a                in P-1' 
_shelx_refln_list_code          4 
_shelx_F_calc_maximum      181.25 
_exptl_crystal_F_000       372.00 
_reflns_d_resolution_high  0.8407 
 
loop_ 
 _symmetry_equiv_pos_as_xyz 
 'x, y, z' 
 '-x, -y, -z' 
 
_cell_length_a     8.3201 
_cell_length_b     9.3729 
_cell_length_c    11.0081 
_cell_angle_alpha  93.015 
_cell_angle_beta   96.393 
_cell_angle_gamma 110.732 
 
_shelx_F_squared_multiplier     1.000 
 
loop_ 
 _refln_index_h 
 _refln_index_k 
 _refln_index_l 
 _refln_F_squared_calc 
 _refln_F_squared_meas 
 _refln_F_squared_sigma 
 _refln_observed_status 
   1   0   0        0.11        3.54      2.17 o 
   2   0   0       25.92       34.06      4.91 o 
   3   0   0      278.05      253.56     10.58 o 
   4   0   0      293.36      298.33      7.21 o 
   5   0   0       30.47       19.40      4.54 o 
   6   0   0      240.08      258.36     19.04 o 
   7   0   0       45.78       36.06     10.98 o 
   8   0   0       23.86       37.07     11.31 o 
   9   0   0       15.78       46.03     15.79 o 
  -9   1   0        0.97       -7.06     10.98 o 
  -8   1   0        9.10        1.01      8.85 o 
  -7   1   0       29.98       20.83     13.21 o 
  -6   1   0        9.13       -2.69     10.53 o 
  -5   1   0      139.08      132.31      7.85 o 
  -4   1   0        3.55        0.83      3.74 o 
  -3   1   0      399.97      406.01     19.09 o 
  -2   1   0     1931.77     1979.33     26.77 o 
  -1   1   0     1611.05     1540.32     10.50 o 
   0   1   0        3.04        1.62      1.37 o 
   1   1   0     1011.01     1011.12     12.23 o 
   2   1   0      843.58      866.51     24.13 o 
   3   1   0     3148.37     3249.97     46.25 o 
   4   1   0       11.49        7.60      3.43 o 
   5   1   0        0.05        1.44      5.75 o 
   6   1   0       13.41       22.34     15.90 o 
   7   1   0       37.32       33.15     10.98 o 
   8   1   0       59.08       51.63     16.13 o 
  -9   2   0       47.36       42.56     11.87 o 
  -8   2   0        0.52       -9.63      7.62 o 
  -7   2   0        0.69        4.59      8.06 o 
  -6   2   0       85.55       85.10     11.37 o 
  -5   2   0      435.73      463.76     14.17 o 
  -4   2   0      374.72      356.45     10.41 o 
  -3   2   0       23.32       19.13      4.25 o 
  -2   2   0      237.16      271.77      7.85 o 
  -1   2   0     1319.29     1253.70     18.31 o 
   0   2   0      275.81      327.90      6.09 o 
   1   2   0    32852.54    33606.28    108.59 o 
   2   2   0      194.12      148.19      7.82 o 
   3   2   0       83.03       80.39      6.93 o 
   4   2   0       39.33       26.19      7.08 o 
   5   2   0      261.51      250.42     12.54 o 
   6   2   0       15.15       14.02      6.71 o 
   7   2   0      110.06      128.57     19.04 o 
   8   2   0       17.72       13.10     11.31 o 
  -9   3   0        5.84        3.92     11.98 o 
  -8   3   0        2.46        0.45     10.42 o 
  -7   3   0       63.47       63.18      8.57 o 
  -6   3   0        0.78       -3.27      5.68 o 
  -5   3   0      369.20      382.20     12.35 o 
  -4   3   0      295.85      316.15     10.68 o 
  -3   3   0        0.50       -1.85      2.89 o 
  -2   3   0       69.09       77.18      4.11 o 
  -1   3   0     2068.41     2048.90     17.84 o 
   0   3   0       18.53       22.82      3.91 o 
   1   3   0      814.89      889.40     11.53 o 
   2   3   0       11.13        9.62      3.08 o 
   3   3   0      191.06      197.79     10.84 o 
   4   3   0      275.03      273.92     12.98 o 
   5   3   0        1.01        1.11      5.72 o 
   6   3   0       48.52       45.22     13.49 o 
   7   3   0       71.82       77.87     10.59 o 
  -9   4   0        0.93        0.67     10.53 o 
  -8   4   0        0.39       -1.46      9.86 o 
  -7   4   0        2.23       -0.88      5.55 o 
  -6   4   0        4.10       -2.41      5.94 o 
  -5   4   0        0.33       -0.64      3.94 o 
  -4   4   0      476.96      510.39      9.83 o 
  -3   4   0      354.79      354.45      7.80 o 
  -2   4   0       12.06       11.57      3.15 o 
  -1   4   0        1.65        3.66      4.21 o 
   0   4   0      248.54      241.39      8.14 o 
   1   4   0      820.06      887.35     13.11 o 
   2   4   0     4136.11     4254.80     38.29 o 
   3   4   0        2.38        2.62      5.44 o 
   4   4   0        7.97        8.83      5.96 o 
   5   4   0       45.21       54.75      7.19 o 
   6   4   0      154.59      155.65     10.74 o 
   7   4   0        0.21       13.35      6.38 o 
  -9   5   0       12.63       13.33     10.53 o 
  -8   5   0        8.29        4.36      6.65 o 
  -7   5   0       43.47       46.15      8.12 o 
  -6   5   0      193.70      199.65     11.21 o 
  -5   5   0      165.39      176.30      7.36 o 
  -4   5   0      222.65      226.86      7.34 o 
  -3   5   0       27.62       21.47      3.97 o 
  -2   5   0       55.22       47.07      4.57 o 
  -1   5   0       55.06       54.78      5.40 o 
   0   5   0      132.78      134.01      6.75 o 
   1   5   0      108.64      120.69      6.92 o 
   2   5   0      225.76      217.64     11.72 o 
   3   5   0       71.89       58.89      7.55 o 
   4   5   0       40.49       36.58      6.33 o 
   5   5   0       30.28       35.22      6.87 o 
   6   5   0        1.35       -3.90      5.15 o 
  -9   6   0        1.08        1.79      9.97 o 
  -8   6   0       15.53       21.49      7.70 o 
  -7   6   0        4.57        3.62      6.62 o 
  -6   6   0       17.23       26.56      6.82 o 
  -5   6   0       34.47       33.26      6.88 o 
  -4   6   0        0.85       -1.81      3.55 o 
  -3   6   0      361.04      387.01      9.56 o 
  -2   6   0      128.88      135.27      7.65 o 
  -1   6   0       23.71       22.74      5.68 o 
   0   6   0       25.63       16.55      5.76 o 
   1   6   0      159.94      168.22      8.45 o 
   2   6   0     1020.18      940.19     39.03 o 
   3   6   0      344.36      330.31     16.31 o 
   4   6   0       12.50       13.85      7.29 o 
   5   6   0        0.92        0.64      5.96 o 
  -9   7   0        6.72        6.16      8.74 o 
  -8   7   0        2.83       12.10     11.65 o 
  -7   7   0       29.58       25.09     12.43 o 
  -6   7   0        6.86        5.49      8.62 o 
  -5   7   0      161.76      168.77     18.93 o 
  -4   7   0       44.65       51.43      6.93 o 
  -3   7   0        2.62       -2.17      6.09 o 
  -2   7   0       46.14       51.30      7.48 o 
  -1   7   0        4.48       10.90      5.66 o 
   0   7   0       10.75       15.50      6.24 o 
   1   7   0        6.71        2.47      7.92 o 
   2   7   0        2.71       -2.02      6.72 o 
   3   7   0        4.23        7.63      9.58 o 
   4   7   0       21.16       14.69      7.90 o 
  -8   8   0        3.95        6.27      9.63 o 
  -7   8   0      111.38      114.23     17.36 o 
  -6   8   0        7.65        4.59     11.54 o 
  -5   8   0        1.92       -4.37     10.75 o 
  -4   8   0       10.84       18.37     12.21 o 
  -3   8   0        3.74        4.31      7.00 o 
  -2   8   0        1.65       -1.29      7.01 o 
  -1   8   0       29.40       23.01      7.52 o 
   0   8   0       15.93       23.41     11.98 o 
   1   8   0       37.62       30.46     11.98 o 
   2   8   0       16.11        4.14     11.65 o 
  -8   9   0       34.70       35.61     14.78 o 
  -7   9   0       40.28       37.52     14.33 o 
  -6   9   0       29.42       36.06     11.65 o 
  -5   9   0       27.70       29.68     13.10 o 
  -4   9   0       41.55       44.80     11.42 o 
  -3   9   0       14.64        6.94      8.06 o 
  -2   9   0       20.81       18.17      6.51 o 
  -1   9   0        6.55        4.19      6.00 o 
   0   9   0        0.90        6.16     10.53 o 
   1   9   0       10.05       16.35     12.54 o 
   2   9   0        5.52       13.10      9.97 o 
  -7  10   0       35.46       42.56     12.65 o 
  -6  10   0       28.18       25.76     11.20 o 
  -5  10   0       17.15       21.28     12.65 o 
  -4  10   0        1.07       -3.02     10.75 o 
  -3  10   0        5.08       -2.46      7.95 o 
  -2  10   0       20.39       20.72     11.98 o 
  -1  10   0        0.02        1.68     10.08 o 
   0  10   0        0.13       -9.97      9.97 o 
  -4  11   0       23.46       23.52     10.75 o 
  -3  11   0        0.12        3.14      8.40 o 
   3 -11   1       19.53        9.30     12.99 o 
   4 -11   1      105.42      100.79     17.92 o 
   0 -10   1        6.47       10.08     11.54 o 
   1 -10   1        0.05        5.04      9.97 o 
   2 -10   1        0.12       -7.39      7.73 o 
   3 -10   1      139.97      123.97     17.47 o 
   4 -10   1        0.67       -2.35     11.31 o 
   5 -10   1        2.67        0.90      8.51 o 
   6 -10   1       46.99       49.05     13.66 o 
   7 -10   1        5.64        7.73     10.08 o 
  -2  -9   1        7.42       20.16     12.65 o 
  -1  -9   1        0.40        2.13     11.20 o 
   0  -9   1        4.23        2.35      7.84 o 
   1  -9   1       10.36       10.01      6.21 o 
   2  -9   1        2.62        8.03      6.87 o 
   3  -9   1        1.54        0.78      7.73 o 
   4  -9   1      152.55      160.48     18.81 o 
   5  -9   1       91.41       84.67     14.45 o 
   6  -9   1       19.61        8.06     12.43 o 
   7  -9   1       19.40       16.57     10.08 o 
   8  -9   1       24.86       25.20     11.20 o 
  -3  -8   1       17.68        4.74      8.51 o 
  -2  -8   1       48.67       34.16     13.55 o 
  -1  -8   1       39.32       36.51     10.86 o 
   0  -8   1       30.56       26.32      7.42 o 
   1  -8   1       73.07       69.88      8.40 o 
   2  -8   1        0.64       -0.84      6.57 o 
   3  -8   1       11.38       16.01      9.41 o 
   4  -8   1      122.93      130.92     15.45 o 
   5  -8   1        2.56       -7.95     10.75 o 
   6  -8   1        9.88        2.24     11.20 o 
   7  -8   1        0.53        3.47      8.51 o 
   8  -8   1        3.25       10.19     12.43 o 
  -4  -7   1        5.21        8.34      7.83 o 
  -3  -7   1       78.71       91.04     11.10 o 
  -2  -7   1      472.67      480.37     18.93 o 
  -1  -7   1      347.09      327.64     15.76 o 
   0  -7   1        0.02       -3.61      5.79 o 
   1  -7   1       44.94       39.91      7.80 o 
   2  -7   1       60.58       62.10      6.70 o 
   3  -7   1       30.57       37.12      5.59 o 
   4  -7   1       33.33       35.77      6.66 o 
   5  -7   1      252.79      237.85     12.26 o 
   6  -7   1       28.98       33.95      7.63 o 
   7  -7   1        5.23       11.09     11.42 o 
   8  -7   1        3.62        2.91     10.86 o 
   9  -7   1        5.10        3.47      8.29 o 
  -5  -6   1       49.58       30.13     15.90 o 
  -4  -6   1       52.70       57.07      9.78 o 
  -3  -6   1       86.08      102.86     22.34 o 
  -2  -6   1        0.06       -3.40      8.46 o 
  -1  -6   1      109.57      109.17      7.64 o 
   0  -6   1       57.24       66.39      6.89 o 
   1  -6   1      556.80      527.87     12.26 o 
   2  -6   1      579.99      566.49     11.85 o 
   3  -6   1        2.01        1.70      4.30 o 
   4  -6   1        1.20       -0.79      5.00 o 
   5  -6   1       50.13       51.40      8.04 o 
   6  -6   1      136.80      136.45     10.25 o 
   7  -6   1       18.77       11.12      7.03 o 
   8  -6   1       18.03       15.76      6.43 o 
   9  -6   1        6.36        6.16     10.98 o 
  -6  -5   1        9.25        9.14      6.12 o 
  -5  -5   1       17.47       19.96      6.81 o 
  -4  -5   1       28.99       20.71      6.09 o 
  -3  -5   1        7.37        9.16      6.40 o 
  -2  -5   1      928.43      969.22     16.38 o 
  -1  -5   1     1170.18     1171.82     17.01 o 
   0  -5   1     1040.50     1022.04     15.46 o 
   1  -5   1      365.17      388.07      9.71 o 
   2  -5   1      385.15      380.50      9.05 o 
   3  -5   1       65.08       54.14      4.65 o 
   4  -5   1      323.73      309.18      7.91 o 
   5  -5   1      229.28      239.09     11.32 o 
   6  -5   1      518.75      503.34     17.02 o 
   7  -5   1        0.31        1.45      6.70 o 
   8  -5   1       20.31       21.17      7.46 o 
   9  -5   1       31.26       24.08      9.86 o 
  -7  -4   1       37.98       27.55     10.37 o 
  -6  -4   1       71.06       77.31     12.68 o 
  -5  -4   1       28.57       16.01      5.96 o 
  -4  -4   1       40.80       38.64      6.62 o 
  -3  -4   1      536.34      526.13     13.94 o 
  -2  -4   1      783.04      778.51     13.28 o 
  -1  -4   1     1231.63     1281.23     16.19 o 
   0  -4   1      185.17      163.27      6.47 o 
   1  -4   1     1477.82     1484.20     20.35 o 
   2  -4   1      790.24      708.68     20.17 o 
   3  -4   1      797.52      779.19     14.05 o 
   4  -4   1       46.19       37.21      3.94 o 
   5  -4   1      427.13      443.01      9.74 o 
   6  -4   1       27.69       27.52      7.25 o 
   7  -4   1       74.86       78.41      8.96 o 
   8  -4   1       95.08       94.30     15.57 o 
   9  -4   1        0.42        2.46      8.29 o 
  -7  -3   1        9.73       13.26      7.60 o 
  -6  -3   1       39.49       44.33      7.01 o 
  -5  -3   1       10.46        6.90      6.54 o 
  -4  -3   1        2.42        1.78      4.94 o 
  -3  -3   1        6.66        7.94      5.06 o 
  -2  -3   1       31.39       39.67      4.89 o 
  -1  -3   1     1263.24     1334.90     14.92 o 
   0  -3   1     3905.76     3846.53     58.08 o 
   1  -3   1     2242.48     2216.71     17.34 o 
   2  -3   1      132.71      122.09      4.44 o 
   3  -3   1      519.08      566.73      8.17 o 
   4  -3   1      355.29      343.27     11.54 o 
   5  -3   1      683.21      683.32     16.57 o 
   6  -3   1       25.46       25.16      6.86 o 
   7  -3   1      168.86      177.70     10.82 o 
   8  -3   1      219.74      221.97     20.94 o 
   9  -3   1       37.76       29.34     12.54 o 
  -8  -2   1        7.12       10.74      7.72 o 
  -7  -2   1        0.01        2.35      8.40 o 
  -6  -2   1      300.27      281.99     20.94 o 
  -5  -2   1      178.25      184.24     11.67 o 
  -4  -2   1        5.22       11.53      5.18 o 
  -3  -2   1      304.67      297.28     11.09 o 
  -2  -2   1      363.33      386.27      9.49 o 
  -1  -2   1     2565.55     2608.90     27.36 o 
   0  -2   1     5974.32     6017.37     39.25 o 
   1  -2   1        0.34        2.16      9.21 o 
   2  -2   1     1917.49     1927.99     14.89 o 
   3  -2   1      333.79      304.59      9.30 o 
   4  -2   1      596.42      589.67     13.79 o 
   5  -2   1      193.59      171.91      8.96 o 
   6  -2   1      309.23      334.53     12.65 o 
   7  -2   1      126.89      128.23     17.25 o 
   8  -2   1      138.11      131.25     17.47 o 
   9  -2   1        2.08       -0.56      8.74 o 
  -8  -1   1       17.43        1.46     13.33 o 
  -7  -1   1       13.87       11.65     12.77 o 
  -6  -1   1       40.14       39.42     11.54 o 
  -5  -1   1      321.19      325.78     19.49 o 
  -4  -1   1       93.33      128.58     30.46 o 
  -3  -1   1       95.66      100.90      7.19 o 
  -2  -1   1      226.78      240.56      8.12 o 
  -1  -1   1        1.13        1.41      3.26 o 
   0  -1   1      136.16      136.35      3.31 o 
   1  -1   1       98.55       86.16      3.84 o 
   2  -1   1     1045.73      989.29      9.81 o 
   3  -1   1      143.30      138.80      5.14 o 
   4  -1   1        1.32       -0.91      3.98 o 
   5  -1   1      236.49      222.63     12.77 o 
   6  -1   1       55.92       44.68     13.33 o 
   7  -1   1        6.66       -3.70     10.86 o 
   8  -1   1       66.26       83.43     16.57 o 
   9  -1   1       44.09       44.01     15.23 o 
  -9   0   1        1.87      -12.10     12.21 o 
  -8   0   1        1.79        3.70      9.41 o 
  -7   0   1        0.64       -1.79     11.31 o 
  -6   0   1        6.93        9.52      8.51 o 
  -5   0   1      832.27      768.15     27.21 o 
  -4   0   1      811.21      803.42     24.64 o 
  -3   0   1        1.55        6.38      5.60 o 
  -2   0   1     1459.30     1379.17     23.07 o 
  -1   0   1      189.09      201.47      5.18 o 
   0   0   1      694.59      628.41      6.89 o 
   1   0   1     6640.43     6665.45     32.16 o 
   2   0   1      133.57      118.73      4.09 o 
   3   0   1      229.35      244.13      5.79 o 
   4   0   1       22.54       13.95      3.62 o 
   5   0   1      153.26      160.01      9.68 o 
   6   0   1       78.96       76.69      8.74 o 
   7   0   1      339.39      332.61     23.52 o 
   8   0   1       30.09       24.19     10.86 o 
   9   0   1        2.14       -3.36     12.65 o 
  -9   1   1        3.93        3.47      9.30 o 
  -8   1   1       41.40       38.52     10.75 o 
  -7   1   1      181.65      174.26     16.46 o 
  -6   1   1       20.17       21.58      6.50 o 
  -5   1   1      284.30      295.88     16.91 o 
  -4   1   1      199.72      191.06     13.10 o 
  -3   1   1      172.72      184.67     11.09 o 
  -2   1   1     1311.32     1332.91     20.38 o 
  -1   1   1       17.20       18.52      2.13 o 
   0   1   1     3944.17     3897.37     31.30 o 
   1   1   1      199.48      183.46      6.45 o 
   2   1   1       88.56       95.34      6.23 o 
   3   1   1       25.31       46.62      5.81 o 
   4   1   1      273.36      268.22     11.01 o 
   5   1   1      113.70      107.81      9.19 o 
   6   1   1       36.39       30.64      7.48 o 
   7   1   1        0.49        0.09      6.69 o 
   8   1   1       26.29       17.92     13.33 o 
  -9   2   1       63.39       49.95     14.00 o 
  -8   2   1        4.53      -14.11      9.41 o 
  -7   2   1       14.06       18.48      9.41 o 
  -6   2   1        6.46        5.59      6.48 o 
  -5   2   1        7.83        8.51      8.18 o 
  -4   2   1     3355.91     3638.92     48.72 o 
  -3   2   1     1261.81     1326.53     23.85 o 
  -2   2   1     2300.69     2405.97     19.63 o 
  -1   2   1        5.67       17.81      5.71 o 
   0   2   1     2166.59     2196.59     18.86 o 
   1   2   1     6209.21     6325.35     42.32 o 
   2   2   1      787.27      840.15     16.02 o 
   3   2   1       75.97       95.47      8.57 o 
   4   2   1       57.63       60.75      8.05 o 
   5   2   1        0.00       -0.15      5.71 o 
   6   2   1        9.80       15.43      5.92 o 
   7   2   1        1.60        4.74      7.56 o 
   8   2   1       59.63       94.86     19.04 o 
  -9   3   1       58.15       51.96     13.89 o 
  -8   3   1       26.89       26.43      9.52 o 
  -7   3   1      154.14      165.46     10.52 o 
  -6   3   1      287.14      300.19     12.19 o 
  -5   3   1       35.76       49.39      9.52 o 
  -4   3   1        3.51       -1.41      4.16 o 
  -3   3   1       19.80       33.11      4.39 o 
  -2   3   1      146.93      146.91      5.34 o 
  -1   3   1       27.11       24.33      4.12 o 
   0   3   1       20.45       22.17      3.38 o 
   1   3   1      407.65      393.10      8.31 o 
   2   3   1      180.53      201.19      5.57 o 
   3   3   1      164.34      159.85     10.98 o 
   4   3   1        1.29        0.02      5.96 o 
   5   3   1       91.41      106.74      9.82 o 
   6   3   1       27.83       27.96      7.62 o 
   7   3   1        4.44        3.30      8.01 o 
  -9   4   1       58.47       64.84     14.33 o 
  -8   4   1       54.93       50.34      9.13 o 
  -7   4   1       32.68       37.89      7.84 o 
  -6   4   1       68.83       69.49      6.29 o 
  -5   4   1       15.22       10.35      4.30 o 
  -4   4   1       15.72       21.72      4.01 o 
  -3   4   1     2120.76     2250.61     19.64 o 
  -2   4   1       71.69       69.27      4.01 o 
  -1   4   1       47.94       38.05      4.02 o 
   0   4   1        2.13       -3.71      3.54 o 
   1   4   1      932.87      898.72     11.33 o 
   2   4   1     1184.90     1198.68     17.60 o 
   3   4   1       51.70       39.78      7.23 o 
   4   4   1        0.81        4.54      5.78 o 
   5   4   1        5.97        0.24      6.89 o 
   6   4   1        7.19       11.09      6.82 o 
   7   4   1        3.26       13.81      6.21 o 
  -9   5   1       19.04       25.87     11.65 o 
  -8   5   1       53.82       49.95      8.16 o 
  -7   5   1      129.28      133.17     13.66 o 
  -6   5   1      155.24      155.16      7.83 o 
  -5   5   1      123.59      125.32      6.42 o 
  -4   5   1      213.45      214.43      7.38 o 
  -3   5   1      192.20      177.01      5.94 o 
  -2   5   1      394.86      366.79      9.11 o 
  -1   5   1      458.12      451.93     23.90 o 
   0   5   1       20.06       14.45      4.74 o 
   1   5   1       10.20        8.84      4.90 o 
   2   5   1      308.40      309.05     10.52 o 
   3   5   1       23.11       25.81      5.88 o 
   4   5   1        9.16       14.39      5.57 o 
   5   5   1        0.15        5.90      5.53 o 
   6   5   1        1.57        5.24      5.97 o 
  -9   6   1        0.07        5.26      8.06 o 
  -8   6   1       25.47       38.41     12.21 o 
  -7   6   1      157.04      150.96     15.23 o 
  -6   6   1       12.78       12.10     11.98 o 
  -5   6   1       21.07       22.95      6.61 o 
  -4   6   1       17.12       29.54      6.65 o 
  -3   6   1        3.20        8.51      4.67 o 
  -2   6   1     1151.55     1149.58     21.22 o 
  -1   6   1        8.70        9.63      5.38 o 
   0   6   1      213.04      213.49      8.97 o 
   1   6   1       50.60       50.08      5.95 o 
   2   6   1      237.95      204.59     12.19 o 
   3   6   1      326.26      281.13     11.96 o 
   4   6   1       29.35       28.25      6.71 o 
   5   6   1        0.82        4.02      6.50 o 
  -9   7   1       14.74       13.77     11.87 o 
  -8   7   1       55.24       57.79     14.89 o 
  -7   7   1      114.16      103.82     14.67 o 
  -6   7   1        7.77       14.67     11.98 o 
  -4   7   1       54.46       55.62      7.42 o 
  -3   7   1      506.15      479.89     31.25 o 
  -2   7   1      106.29      115.26     10.09 o 
  -1   7   1       51.71       70.40      8.90 o 
   0   7   1      518.56      548.72     17.45 o 
   1   7   1      106.40      119.27     15.01 o 
   2   7   1       20.12       12.65      8.62 o 
   4   7   1       24.46       17.36      9.86 o 
  -8   8   1        0.04        5.49     12.32 o 
  -7   8   1        0.08       -5.15     11.42 o 
  -6   8   1        7.05       12.99     11.87 o 
  -5   8   1        2.35       -2.35     11.09 o 
  -4   8   1       19.34       25.77      6.92 o 
  -3   8   1       58.62       63.26      8.39 o 
  -2   8   1       91.06       81.22      8.39 o 
  -1   8   1      307.86      349.86     15.69 o 
   0   8   1      228.45      235.29     20.83 o 
   1   8   1       34.73       44.12     11.20 o 
   2   8   1        3.92       12.65     11.76 o 
  -8   9   1        8.61        4.59     11.98 o 
  -7   9   1        2.91       18.37     13.10 o 
  -6   9   1       25.87       18.70     10.08 o 
  -5   9   1        0.16       -3.47      7.84 o 
  -4   9   1        6.97       12.32     11.20 o 
  -3   9   1       10.68       14.80      7.35 o 
  -2   9   1       59.99       68.10     10.04 o 
  -1   9   1       70.23       70.24      9.35 o 
   0   9   1       36.12       53.53     12.65 o 
   1   9   1       30.64       43.79     11.87 o 
   2   9   1       50.57       72.12     14.56 o 
  -7  10   1       21.96       14.78     13.10 o 
  -6  10   1        5.49        5.82     11.87 o 
  -5  10   1        2.50        7.28      9.07 o 
  -4  10   1        1.09       -7.62     10.75 o 
  -3  10   1        0.39        4.82     10.42 o 
  -2  10   1        8.24        1.70      6.34 o 
  -1  10   1       10.28       17.02     12.43 o 
   0  10   1       48.57       54.88     14.45 o 
  -4  11   1        0.46       -1.01     11.65 o 
  -3  11   1        1.47        0.67     11.31 o 
   4 -11   2       35.51       26.65     14.67 o 
   0 -10   2        2.54        7.28     10.64 o 
   2 -10   2        0.01       -6.38     10.19 o 
   3 -10   2        7.94        8.62     11.98 o 
   4 -10   2      352.45      340.90     26.54 o 
   5 -10   2        2.88        0.11      8.74 o 
   6 -10   2       68.65       62.27     13.77 o 
  -2  -9   2        0.49        1.12      8.40 o 
  -1  -9   2        0.01       -8.18      9.63 o 
   0  -9   2       88.32       94.63     15.01 o 
   1  -9   2       42.71       50.93     10.19 o 
   2  -9   2       29.50       26.43     12.21 o 
   3  -9   2      127.44      147.94     16.46 o 
   4  -9   2      297.62      299.91     23.74 o 
   5  -9   2       77.89       56.89     12.43 o 
   6  -9   2      314.71      303.72     23.85 o 
   7  -9   2       78.11       92.62     17.25 o 
   8  -9   2       10.83       -4.70     11.87 o 
  -3  -8   2        6.83       11.23      9.82 o 
  -2  -8   2       19.51       10.23      7.95 o 
  -1  -8   2       95.71       96.99     11.91 o 
   0  -8   2        2.92        4.24      6.07 o 
   1  -8   2        0.35        1.62      5.05 o 
   2  -8   2       42.26       45.70      8.12 o 
   3  -8   2       35.21       54.61     12.26 o 
   4  -8   2      185.46      170.34     16.91 o 
   5  -8   2      589.76      599.04     30.24 o 
   6  -8   2       59.97       63.61     15.23 o 
   7  -8   2       47.63       33.15     11.20 o 
   8  -8   2        0.32        9.97     12.32 o 
  -5  -7   2       14.60       21.52     10.23 o 
  -4  -7   2       63.16       62.17     10.49 o 
  -3  -7   2       55.81       51.33      9.75 o 
  -2  -7   2        0.35       -4.40      6.03 o 
  -1  -7   2       21.62       19.53      6.60 o 
   0  -7   2        1.91       -1.38      6.13 o 
   1  -7   2      108.30      108.27      7.93 o 
   2  -7   2      197.37      201.91     10.32 o 
   3  -7   2      122.05      137.08     10.98 o 
   4  -7   2       51.54       62.15     11.03 o 
   5  -7   2     1204.88     1269.51     27.18 o 
   6  -7   2        5.67       -3.38      7.50 o 
   7  -7   2       52.85       53.44      8.14 o 
   8  -7   2       72.08       89.73     10.19 o 
   9  -7   2        7.64       -2.46     11.31 o 
  -5  -6   2        1.53        7.81      8.01 o 
  -4  -6   2        0.01        2.28      7.09 o 
  -3  -6   2       13.12        9.49      7.18 o 
  -2  -6   2        3.01       -0.07      6.87 o 
  -1  -6   2        0.29        4.47      5.34 o 
   0  -6   2      193.95      197.07      9.15 o 
   1  -6   2       40.84       41.42      6.00 o 
   2  -6   2        2.83        3.31      4.71 o 
   3  -6   2      296.14      290.36      8.67 o 
   4  -6   2       48.97       46.30      7.24 o 
   5  -6   2      406.80      390.07     15.39 o 
   6  -6   2      287.47      316.76     15.07 o 
   7  -6   2        0.02       -4.54      5.54 o 
   8  -6   2      107.29      111.84     11.36 o 
   9  -6   2        8.92        9.86      8.85 o 
  -6  -5   2       15.43       15.88      8.27 o 
  -5  -5   2       11.38       17.30      8.31 o 
  -4  -5   2      320.20      336.47     16.71 o 
  -3  -5   2      328.86      303.82     15.76 o 
  -2  -5   2        8.03        4.55      7.93 o 
  -1  -5   2        3.80        5.89      5.20 o 
   0  -5   2       10.56       10.16      4.47 o 
   1  -5   2        1.10        2.81      3.84 o 
   2  -5   2       97.41       92.67      5.39 o 
   3  -5   2      199.55      190.20      8.28 o 
   4  -5   2      152.01      137.59      9.44 o 
   5  -5   2       52.93       48.00      7.33 o 
   6  -5   2     1176.07     1150.51     25.34 o 
   7  -5   2        2.59       -0.82      6.92 o 
   8  -5   2       10.72       16.83      7.71 o 
   9  -5   2        6.56        7.73     11.54 o 
  -7  -4   2       15.42       19.39     10.29 o 
  -6  -4   2       26.50       19.13      8.69 o 
  -5  -4   2        2.78       -0.72      5.12 o 
  -4  -4   2       23.98       18.72      8.12 o 
  -3  -4   2       77.03       82.02      9.34 o 
  -2  -4   2      561.02      539.78     16.15 o 
  -1  -4   2      205.98      204.94      7.87 o 
   0  -4   2      141.32      132.64      6.40 o 
   1  -4   2      122.65      150.31      6.24 o 
   2  -4   2       49.15       42.97      4.36 o 
   3  -4   2       86.18       73.03      3.61 o 
   4  -4   2      957.81      966.23     19.51 o 
   5  -4   2       31.66       20.90      6.80 o 
   6  -4   2     1222.90     1187.40     30.91 o 
   7  -4   2      115.48      118.52     10.46 o 
   8  -4   2        2.82        1.34      8.29 o 
   9  -4   2       13.54        8.18      9.63 o 
  -7  -3   2        0.02        1.14      7.51 o 
  -6  -3   2       73.14       79.35     11.70 o 
  -5  -3   2       41.98       33.47      7.88 o 
  -4  -3   2       13.16       15.02      5.42 o 
  -3  -3   2      218.84      204.71      8.94 o 
  -2  -3   2      450.87      450.75     14.12 o 
  -1  -3   2        9.99        7.62      3.99 o 
   0  -3   2       30.68       44.87      4.27 o 
   1  -3   2      110.72      103.63      4.71 o 
   2  -3   2      679.16      713.14     11.09 o 
   3  -3   2      116.07      133.27      7.12 o 
   4  -3   2       13.47       14.84      5.90 o 
   5  -3   2        1.50        0.23      5.02 o 
   6  -3   2       42.88       43.02      7.13 o 
   7  -3   2     1107.34     1132.68     38.08 o 
   8  -3   2       55.46      105.72     15.34 o 
   9  -3   2       14.04       13.77     12.32 o 
  -8  -2   2       48.01       51.58      9.89 o 
  -7  -2   2       72.37       73.79      9.69 o 
  -6  -2   2      189.04      199.82     14.51 o 
  -5  -2   2      122.48      139.36     10.87 o 
  -4  -2   2      101.92      128.60     10.80 o 
  -3  -2   2      638.23      577.18     16.66 o 
  -2  -2   2       86.65       81.81      6.31 o 
  -1  -2   2      759.73      711.01     14.14 o 
   0  -2   2        2.46       10.19      6.41 o 
   1  -2   2     1716.87     1566.14     18.64 o 
   2  -2   2      345.58      383.04     22.06 o 
   3  -2   2       35.42       38.63      4.58 o 
   4  -2   2      105.73       97.87      6.91 o 
   5  -2   2      243.09      255.41     10.90 o 
   6  -2   2      245.57      251.51     11.71 o 
   7  -2   2      879.16      876.44     35.28 o 
   8  -2   2       22.76        9.07      9.18 o 
   9  -2   2        2.30        5.38      8.74 o 
  -8  -1   2       31.67       31.99     11.00 o 
  -7  -1   2        7.89        4.48      9.41 o 
  -6  -1   2        2.92        4.26      8.18 o 
  -5  -1   2      218.22      213.90     15.01 o 
  -4  -1   2      368.46      378.87     19.26 o 
  -3  -1   2      383.86      375.92     12.63 o 
  -2  -1   2      230.09      232.54      8.59 o 
  -1  -1   2       13.41       14.67      8.29 o 
   0  -1   2      196.08      220.62     10.53 o 
   1  -1   2      154.10      143.09      5.97 o 
   2  -1   2      709.84      725.34     11.05 o 
   3  -1   2     1007.28     1069.07     17.29 o 
   4  -1   2      198.50      193.75      6.43 o 
   5  -1   2       87.19       92.10      5.60 o 
   6  -1   2       62.27       52.19     14.00 o 
   7  -1   2        5.82       -2.58      8.29 o 
   8  -1   2      207.29      188.59     20.94 o 
   9  -1   2        0.06       -4.70      9.18 o 
  -9   0   2        3.46       -1.68     11.76 o 
  -8   0   2       44.04       35.73     14.22 o 
  -7   0   2       53.45       60.48     12.32 o 
  -6   0   2       41.05       40.32     10.53 o 
  -5   0   2     1355.22     1386.56     36.40 o 
  -4   0   2        0.20        0.11      8.29 o 
  -3   0   2      661.20      569.81     17.25 o 
  -2   0   2     5093.12     4911.10     35.12 o 
  -1   0   2     1998.49     2024.12     25.76 o 
   0   0   2      137.28      121.00      5.06 o 
   1   0   2      157.94      158.39     21.67 o 
   2   0   2     2933.85     2981.02     46.08 o 
   3   0   2      296.29      323.77      7.71 o 
   4   0   2       22.66       18.94      3.84 o 
   5   0   2       21.16       16.26      6.25 o 
   6   0   2       27.05       31.10      7.67 o 
   7   0   2       37.74       43.23     11.31 o 
  -9   1   2       15.66       11.20     12.99 o 
  -8   1   2        5.75        3.36     11.42 o 
  -7   1   2       29.88       27.21     12.65 o 
  -6   1   2       28.71       20.83     10.86 o 
  -5   1   2        7.01       -0.34      6.27 o 
  -4   1   2      253.93      257.80     14.11 o 
  -3   1   2       32.14       25.20      7.28 o 
  -2   1   2     6383.70     6739.36     58.63 o 
  -1   1   2     1492.99     1455.24     25.48 o 
   0   1   2      158.79      145.86      5.36 o 
   1   1   2      708.05      667.88     11.53 o 
   2   1   2       13.44        9.65      4.47 o 
   3   1   2      289.29      310.65     10.60 o 
   4   1   2       55.07       47.21      9.35 o 
   5   1   2      176.87      177.19     11.11 o 
   6   1   2       88.79      102.93     10.14 o 
   7   1   2        2.07       -3.22      6.97 o 
   8   1   2        1.56        3.25      9.74 o 
  -9   2   2      140.03      132.26     18.70 o 
  -8   2   2        1.60        9.18      8.85 o 
  -7   2   2        0.26        3.14      9.97 o 
  -6   2   2       48.97       49.61     11.20 o 
  -5   2   2      135.67      117.25     11.65 o 
  -4   2   2     2192.03     2345.20     36.62 o 
  -3   2   2        3.19        5.60      5.15 o 
  -2   2   2     5674.02     5926.22     58.12 o 
  -1   2   2     3684.14     3715.52     43.79 o 
   0   2   2      250.53      254.80      6.78 o 
   1   2   2     1238.73     1203.59     16.76 o 
   2   2   2      347.01      356.85     11.44 o 
   3   2   2      532.90      491.62     14.26 o 
   4   2   2      215.64      216.78     10.92 o 
   5   2   2       45.28       49.98     12.37 o 
   6   2   2       14.31       15.48      7.53 o 
   7   2   2       16.10       21.43      8.07 o 
   8   2   2       55.77       30.59      8.43 o 
  -9   3   2       15.32       10.64      8.74 o 
  -8   3   2        1.13        2.02      6.83 o 
  -7   3   2       11.19       -1.90      9.52 o 
  -6   3   2      247.86      247.72     15.57 o 
  -5   3   2        0.27       -0.78      5.15 o 
  -4   3   2      676.33      792.07     14.99 o 
  -3   3   2      209.96      218.16      7.28 o 
  -2   3   2      751.35      727.04     20.49 o 
  -1   3   2     1056.34      904.33     21.39 o 
   0   3   2      595.16      529.84     16.63 o 
   1   3   2      509.24      502.62     12.24 o 
   2   3   2       60.51       48.30      3.95 o 
   3   3   2        0.04       -1.92      5.24 o 
   4   3   2        5.53       10.42      5.70 o 
   5   3   2       17.49       18.57      6.14 o 
   6   3   2      113.74      106.89     11.19 o 
   7   3   2       18.83       21.55      7.22 o 
  -9   4   2       19.47       11.76     10.53 o 
  -8   4   2      237.86      228.53     13.03 o 
  -7   4   2        1.40        4.22      6.85 o 
  -6   4   2        1.60        3.23      5.86 o 
  -5   4   2       16.45       18.92      5.12 o 
  -4   4   2       14.76       18.87      4.79 o 
  -3   4   2     3722.66     4074.64     30.80 o 
  -2   4   2       18.89       14.89      7.39 o 
  -1   4   2       43.94       42.77      5.20 o 
   0   4   2      949.58      939.73     12.69 o 
   1   4   2      510.95      520.38     10.14 o 
   2   4   2       72.22       46.97      7.91 o 
   3   4   2      107.96      123.98     10.46 o 
   4   4   2      205.86      195.37     12.39 o 
   5   4   2      146.05      148.72     11.40 o 
   6   4   2       36.19       33.97      8.66 o 
  -8   5   2       40.73       48.07      7.43 o 
  -7   5   2       63.00       65.58      8.42 o 
  -6   5   2       27.53       20.29      5.30 o 
  -5   5   2      305.56      295.20     10.52 o 
  -4   5   2        8.19       12.26      4.23 o 
  -3   5   2      225.03      233.51      8.74 o 
  -2   5   2        0.55        0.25      3.19 o 
  -1   5   2       26.55       15.40      4.99 o 
   0   5   2      294.94      319.89      8.94 o 
   1   5   2       55.05       57.83      4.77 o 
   2   5   2       47.74       47.43      6.82 o 
   3   5   2       25.79       18.37      9.07 o 
   4   5   2       40.53       46.21      7.49 o 
   5   5   2       36.08       47.48     11.42 o 
   6   5   2        6.13        6.22      7.91 o 
  -9   6   2        5.29        4.93      7.62 o 
  -8   6   2       22.83       28.56     12.21 o 
  -7   6   2       95.20       95.86     15.34 o 
  -6   6   2        5.20        2.46      5.89 o 
  -5   6   2        0.02       -3.58      9.41 o 
  -4   6   2      100.93       93.27      8.98 o 
  -3   6   2       11.35        5.53      5.45 o 
  -2   6   2      829.48      833.00     19.91 o 
  -1   6   2        0.03        6.61      7.45 o 
   0   6   2        6.45       -0.05      5.22 o 
   1   6   2       26.39       18.88      6.73 o 
   2   6   2      125.93      126.31      8.53 o 
   3   6   2        7.39       16.82      5.82 o 
   4   6   2       35.71       36.66      6.79 o 
   5   6   2       46.73       62.60      9.74 o 
  -9   7   2       43.76       50.62     14.00 o 
  -8   7   2        0.00        3.25     11.42 o 
  -7   7   2      125.63      148.72     18.48 o 
  -6   7   2       47.02       49.16     13.55 o 
  -5   7   2        0.48       -1.95      6.83 o 
  -4   7   2      212.34      220.14     12.37 o 
  -3   7   2        0.46       -1.44      6.74 o 
  -2   7   2       83.32       83.42     16.63 o 
  -1   7   2       29.77       34.32      6.92 o 
   0   7   2        2.40        5.20      6.86 o 
   1   7   2        0.41       15.01     11.54 o 
   2   7   2        5.60        9.63      8.96 o 
   3   7   2       12.70       10.30      8.96 o 
   4   7   2        1.99        8.29     11.65 o 
  -8   8   2        6.91       11.42     11.87 o 
  -7   8   2       89.21       77.05     15.68 o 
  -6   8   2       58.87       38.19     13.33 o 
  -5   8   2       60.51       56.44     11.76 o 
  -4   8   2        1.04        0.02      6.82 o 
  -3   8   2        7.47       13.59      5.78 o 
  -2   8   2        0.08        3.02      9.86 o 
  -1   8   2      219.71      237.01     13.69 o 
   0   8   2       99.89       83.55     15.45 o 
   1   8   2       18.53       12.88     12.10 o 
   2   8   2        5.09       11.76     11.20 o 
   3   8   2       10.97       11.20      9.52 o 
  -8   9   2        1.69       11.98     10.19 o 
  -7   9   2        0.46        9.86     11.65 o 
  -6   9   2       18.29       25.20     10.64 o 
  -5   9   2        4.67        4.03      8.51 o 
  -4   9   2       24.70       33.83      7.65 o 
  -3   9   2        9.66        6.90      6.31 o 
  -2   9   2       82.64      129.03     22.85 o 
  -1   9   2       41.90       47.15     11.76 o 
   0   9   2       21.08       16.35     12.32 o 
   1   9   2        7.39        7.17      9.52 o 
   2   9   2        0.42       15.12     11.65 o 
  -7  10   2        8.78       20.38     11.09 o 
  -6  10   2       53.05       45.58     15.01 o 
  -5  10   2       15.08       16.13      9.86 o 
  -4  10   2        1.59        6.72     11.42 o 
  -3  10   2        0.64        0.71      6.05 o 
  -2  10   2       25.04       26.56      8.65 o 
  -1  10   2       30.14       25.98     13.21 o 
   0  10   2       24.06       16.01     13.66 o 
   1 -10   3       21.15        3.92     12.21 o 
   2 -10   3        9.58        6.27     11.76 o 
   3 -10   3        4.61       -0.22     11.31 o 
   4 -10   3      187.37      185.23     19.49 o 
   5 -10   3        5.49       13.55     10.19 o 
   6 -10   3       18.07       10.30     13.21 o 
  -2  -9   3        0.15        6.61     11.20 o 
  -1  -9   3        0.78       18.70     11.31 o 
   0  -9   3       17.42       12.21      7.95 o 
   1  -9   3        3.01       -7.73     10.64 o 
   2  -9   3       73.20       93.62     15.45 o 
   3  -9   3       56.53       40.32     13.10 o 
   4  -9   3       28.30       25.87     10.53 o 
   5  -9   3       79.15       61.26     15.68 o 
   6  -9   3       67.35       44.24     12.43 o 
   7  -9   3        4.59        5.04      9.86 o 
  -3  -8   3        9.22       -6.35     11.14 o 
  -2  -8   3        1.51       -6.37      9.52 o 
  -1  -8   3        1.12       -8.86     13.49 o 
   0  -8   3       46.89       43.05      6.89 o 
   1  -8   3      156.82      161.96     16.42 o 
   2  -8   3       25.73       21.07      8.74 o 
   3  -8   3       36.51       37.70      7.48 o 
   4  -8   3        6.07        8.53      7.02 o 
   5  -8   3      639.30      629.05     20.46 o 
   6  -8   3       22.65       22.09     11.26 o 
   7  -8   3       26.47       25.53     11.09 o 
   8  -8   3        0.02       -5.26      8.96 o 
  -4  -7   3        9.78        6.61      9.68 o 
  -3  -7   3      111.87      104.04     11.80 o 
  -2  -7   3        7.20        1.82      8.44 o 
  -1  -7   3        0.09       -2.45      6.25 o 
   0  -7   3       37.99       40.69      6.70 o 
   1  -7   3       32.93       35.44      6.45 o 
   2  -7   3       85.39       92.44     16.35 o 
   3  -7   3      116.07      118.36     10.09 o 
   4  -7   3      430.22      418.98     16.58 o 
   5  -7   3       27.28       30.94      8.31 o 
   6  -7   3      516.12      477.51     17.97 o 
   7  -7   3       21.22       25.71      7.01 o 
   8  -7   3       38.32       35.47      8.39 o 
  -5  -6   3       27.17       32.07     10.41 o 
  -4  -6   3       75.79       87.04     11.25 o 
  -3  -6   3       43.41       46.64      8.74 o 
  -2  -6   3        0.09       -7.65      6.07 o 
  -1  -6   3       35.48       45.23      6.90 o 
   0  -6   3        9.73       16.47      6.20 o 
   1  -6   3       16.58       12.46      5.25 o 
   2  -6   3       85.79       88.83      6.20 o 
   3  -6   3        0.58       -6.27      5.69 o 
   4  -6   3       67.33       52.79      8.00 o 
   5  -6   3      473.53      470.10     36.40 o 
   6  -6   3      776.26      793.03     22.73 o 
   7  -6   3       19.22       26.84      7.35 o 
   8  -6   3        5.17       10.93     21.28 o 
  -6  -5   3        7.38       12.77     16.46 o 
  -5  -5   3        0.62       -7.73     15.01 o 
  -4  -5   3      177.87      162.85     12.55 o 
  -3  -5   3      207.65      231.78     15.07 o 
  -2  -5   3      141.77      134.58     11.52 o 
  -1  -5   3       47.64       49.66      5.89 o 
   0  -5   3       74.96       81.77      6.28 o 
   1  -5   3      268.83      281.06      8.84 o 
   2  -5   3       25.61       22.06      3.88 o 
   3  -5   3      168.27      165.29      9.77 o 
   4  -5   3      122.66      108.91      9.59 o 
   5  -5   3       55.02       67.59      7.71 o 
   6  -5   3       72.87       86.26      9.60 o 
   7  -5   3      306.09      278.85     14.93 o 
   8  -5   3       43.91       50.06     13.89 o 
   9  -5   3       35.40       24.86     12.88 o 
  -7  -4   3        1.13        3.36     10.86 o 
  -6  -4   3        0.01       -1.57     10.08 o 
  -5  -4   3       20.81       28.22     15.68 o 
  -4  -4   3      363.79      381.00     30.97 o 
  -3  -4   3      264.18      241.80     13.02 o 
  -2  -4   3      145.01      162.16     11.31 o 
  -1  -4   3      552.42      561.25     11.78 o 
   0  -4   3      373.22      382.57      9.55 o 
   1  -4   3      346.11      406.55      9.37 o 
   2  -4   3      131.44      125.07      7.64 o 
   3  -4   3       24.49       12.34      5.30 o 
   4  -4   3      331.97      351.39     12.83 o 
   5  -4   3      245.84      234.21     12.04 o 
   6  -4   3      634.50      648.63     19.76 o 
   7  -4   3      429.47      431.30     16.95 o 
   8  -4   3        0.76        2.91     11.54 o 
   9  -4   3        8.93        5.94     12.21 o 
  -7  -3   3        5.97        5.58      8.44 o 
  -6  -3   3        0.05       -2.35      7.46 o 
  -5  -3   3       61.60       75.93     10.44 o 
  -4  -3   3      274.40      297.00     22.17 o 
  -3  -3   3      161.39      160.82     14.78 o 
  -2  -3   3       76.13       64.47      7.37 o 
  -1  -3   3     1192.47     1292.58     20.46 o 
   0  -3   3       51.67       32.65      6.41 o 
   1  -3   3      146.45      137.35      8.76 o 
   2  -3   3     1332.61     1285.68     81.98 o 
   3  -3   3      482.65      494.10     13.58 o 
   4  -3   3      692.26      662.44     16.44 o 
   5  -3   3       43.05       51.93      8.51 o 
   6  -3   3        7.14        1.78      6.83 o 
   7  -3   3        0.01       -2.02      8.18 o 
   8  -3   3       73.93       73.24     15.68 o 
   9  -3   3        0.28       -4.82      8.62 o 
  -8  -2   3        0.01       -0.75      8.90 o 
  -7  -2   3        2.16        4.24      7.99 o 
  -6  -2   3        0.37        3.15      7.67 o 
  -5  -2   3       58.64       76.72     12.43 o 
  -4  -2   3       11.97       16.10      8.12 o 
  -3  -2   3       83.55       77.61     13.10 o 
  -2  -2   3      887.58      836.68     24.75 o 
  -1  -2   3     2587.88     2671.77     40.09 o 
   0  -2   3      749.82      682.02     20.27 o 
   1  -2   3      390.14      358.89     16.91 o 
   2  -2   3      333.47      369.10      6.05 o 
   3  -2   3      989.68     1030.85     21.30 o 
   4  -2   3      454.47      443.26      9.34 o 
   5  -2   3      145.97      146.78      9.51 o 
   6  -2   3      280.27      278.41     19.93 o 
   7  -2   3      901.82      925.49     36.40 o 
   9  -2   3        0.61        4.14      9.41 o 
  -8  -1   3        0.15       -2.61      7.50 o 
  -7  -1   3        8.76        6.71      8.94 o 
  -6  -1   3        0.38        2.12      9.35 o 
  -5  -1   3       49.81       36.79      8.34 o 
  -4  -1   3      116.92      103.95     10.14 o 
  -3  -1   3      343.95      285.09     11.76 o 
  -2  -1   3      272.74      250.75     12.99 o 
  -1  -1   3       44.07       86.57     12.54 o 
   0  -1   3      544.22      499.26     16.01 o 
   1  -1   3       40.13       62.70     20.83 o 
   2  -1   3      374.30      355.47      7.13 o 
   3  -1   3     1663.34     1746.08     17.17 o 
   4  -1   3       99.19       97.15      5.42 o 
   5  -1   3      275.70      270.50      8.68 o 
   6  -1   3      161.14      122.73     42.67 o 
   7  -1   3       37.91       35.39     11.20 o 
   8  -1   3       35.18       28.00     11.65 o 
  -9   0   3       46.53       58.67     11.48 o 
  -8   0   3        2.06       -2.92      6.13 o 
  -7   0   3        3.43       12.67      7.01 o 
  -6   0   3      162.51      163.37     11.60 o 
  -5   0   3       95.17      114.72     11.03 o 
  -4   0   3        2.16       -2.98      5.10 o 
  -3   0   3       41.27       37.54      5.84 o 
  -2   0   3      129.37      122.52      9.07 o 
  -1   0   3      163.45      177.06     14.22 o 
   0   0   3     2618.93     2542.95     30.07 o 
   1   0   3      217.18      185.53      8.01 o 
   2   0   3      768.44      778.76     13.89 o 
   3   0   3        4.03        0.63      4.43 o 
   4   0   3      199.66      213.46     10.01 o 
   5   0   3      359.27      349.48     13.47 o 
   6   0   3      262.63      265.44     13.08 o 
   7   0   3        0.63        0.45      8.62 o 
  -9   1   3        0.00        5.05      9.80 o 
  -8   1   3        0.05       -7.95      7.62 o 
  -7   1   3       19.11       14.89      7.84 o 
  -6   1   3       67.56       49.50     12.10 o 
  -5   1   3       60.77       43.90      9.41 o 
  -4   1   3       64.23       61.52      6.86 o 
  -3   1   3      687.14      686.34     13.42 o 
  -2   1   3       11.81       35.84      7.84 o 
  -1   1   3      524.99      545.31     10.76 o 
   0   1   3      112.67      129.21      7.00 o 
   1   1   3      163.92      171.84      7.35 o 
   2   1   3      139.52      103.87      6.57 o 
   3   1   3      179.59      167.15      8.99 o 
   4   1   3      231.37      227.80     10.69 o 
   5   1   3       96.36       93.08      9.58 o 
   6   1   3      139.19      142.54     11.27 o 
   7   1   3       10.59       17.88      7.49 o 
   8   1   3       30.18       28.11     12.21 o 
  -9   2   3       13.99        7.95      7.95 o 
  -8   2   3      104.65       96.20     15.12 o 
  -7   2   3       13.73        5.71      7.95 o 
  -6   2   3       28.41       25.31     10.42 o 
  -5   2   3       61.24       65.51     10.30 o 
  -4   2   3      819.02      778.11     19.49 o 
  -3   2   3      352.35      361.86      7.68 o 
  -2   2   3     1426.43     1434.32     16.08 o 
  -1   2   3      195.99      188.82      5.88 o 
   0   2   3      257.46      255.80      7.66 o 
   1   2   3      157.40      149.66      7.04 o 
   2   2   3       32.26       27.62      5.13 o 
   3   2   3      699.26      757.42     22.79 o 
   4   2   3       15.63        5.51      5.53 o 
   5   2   3       94.47       96.18     10.14 o 
   6   2   3       45.06       51.56      9.06 o 
   7   2   3       33.63       39.40      8.19 o 
  -9   3   3       91.59       86.23     15.45 o 
  -8   3   3        0.38        3.14      9.97 o 
  -7   3   3        6.55       16.69     10.53 o 
  -6   3   3        1.87       -0.78      8.40 o 
  -5   3   3        0.01        0.56      6.94 o 
  -4   3   3      156.11      159.81      7.59 o 
  -3   3   3       77.91       80.94      4.38 o 
  -2   3   3      211.31      204.72     13.33 o 
  -1   3   3       49.85       40.63      2.88 o 
   0   3   3       34.79       34.64      4.33 o 
   1   3   3      392.39      448.52     12.12 o 
   2   3   3      114.38      113.04      7.91 o 
   3   3   3       58.46       48.14      6.53 o 
   4   3   3       13.70       13.41      5.64 o 
   5   3   3       39.49       41.34      7.20 o 
   6   3   3        0.51       -0.04      5.19 o 
   7   3   3       17.95       23.99      7.84 o 
  -9   4   3        6.64        8.18     10.42 o 
  -8   4   3       52.76       21.28     10.30 o 
  -7   4   3       50.08       32.94      7.46 o 
  -6   4   3       37.06       44.49      6.91 o 
  -5   4   3        2.36        0.43      4.79 o 
  -4   4   3      227.19      215.87      8.24 o 
  -3   4   3      108.27      114.35      5.06 o 
  -2   4   3        3.69        6.05      8.29 o 
  -1   4   3        9.80       29.78     11.37 o 
   0   4   3       95.95       93.19      6.11 o 
   1   4   3       34.00       34.17      8.90 o 
   2   4   3       40.70       48.89      7.32 o 
   3   4   3        9.46       13.97      6.46 o 
   4   4   3      227.57      202.26     11.64 o 
   5   4   3        2.57        0.18      5.26 o 
   6   4   3        0.46        2.40      6.68 o 
  -9   5   3       21.59       39.64     12.21 o 
  -8   5   3      202.04      268.89     21.39 o 
  -7   5   3       15.45       25.53      9.97 o 
  -6   5   3       43.98       54.76     11.42 o 
  -5   5   3        2.37        0.90      6.27 o 
  -4   5   3        3.80       -9.24      6.16 o 
  -3   5   3      148.53      139.54     12.99 o 
  -2   5   3        2.81        1.46      6.50 o 
  -1   5   3       22.72       27.77      8.18 o 
   0   5   3       42.24       40.01      4.71 o 
   1   5   3       16.20       11.87      6.40 o 
   2   5   3       10.12        9.81      6.14 o 
   3   5   3       39.65       37.16      7.52 o 
   4   5   3        1.79       -2.10      7.17 o 
   5   5   3        7.36        0.58      7.72 o 
  -9   6   3       17.46       39.42     12.65 o 
  -8   6   3       38.47       48.27     13.44 o 
  -7   6   3      122.47      103.59     16.46 o 
  -6   6   3       17.10       10.30      9.41 o 
  -5   6   3       32.83       33.26     10.75 o 
  -4   6   3       85.19       93.74     12.54 o 
  -3   6   3      101.73      114.45     13.77 o 
  -2   6   3       36.75       33.93     11.20 o 
  -1   6   3        0.58       -7.06      7.17 o 
   0   6   3        9.64       13.89      7.21 o 
   1   6   3       30.15       25.20     13.55 o 
   2   6   3        0.47       -1.90      7.39 o 
   3   6   3        8.89        6.16      8.29 o 
   4   6   3        2.11        4.59     10.75 o 
   5   6   3       27.28       21.95     10.42 o 
  -9   7   3       34.37       39.87     13.66 o 
  -8   7   3       18.18       40.88     13.77 o 
  -7   7   3      156.32      132.82     16.24 o 
  -6   7   3       32.98       31.45      7.30 o 
  -5   7   3       93.68       92.35     12.26 o 
  -4   7   3      113.65      109.10     10.84 o 
  -3   7   3       12.79       10.77      7.71 o 
  -2   7   3      119.43      110.03      9.85 o 
  -1   7   3       70.76       67.54      8.62 o 
   0   7   3       25.92       26.43     13.21 o 
   1   7   3        3.08        3.92      9.97 o 
   2   7   3        5.13        7.06      8.51 o 
   3   7   3        2.06        7.95     10.53 o 
   4   7   3        1.26        0.22     10.75 o 
  -8   8   3        1.16       -2.02     11.31 o 
  -7   8   3        2.96        8.29     11.54 o 
  -6   8   3      142.29      107.74     14.89 o 
  -5   8   3       39.11       35.99      8.17 o 
  -4   8   3       65.18       78.29      8.47 o 
  -3   8   3       14.32       15.61      6.61 o 
  -2   8   3      178.57      180.52     12.56 o 
  -1   8   3       29.20       33.04      9.58 o 
   0   8   3        1.52       -9.07      8.62 o 
   1   8   3        1.57        3.14      8.06 o 
   2   8   3        0.20       -0.34      8.29 o 
   3   8   3        2.11       -8.06      6.61 o 
  -7   9   3        2.85        4.59      9.07 o 
  -6   9   3       92.42      110.09     17.58 o 
  -5   9   3       75.05       74.92     15.34 o 
  -4   9   3       24.59       28.16      7.60 o 
  -3   9   3       34.87       36.51      8.86 o 
  -2   9   3      128.43      145.23     12.31 o 
  -1   9   3       94.09      129.91     19.15 o 
   0   9   3        0.72       -3.02      7.73 o 
   1   9   3       11.11        9.86     11.54 o 
  -6  10   3        9.43       21.61     12.43 o 
  -5  10   3       29.11       20.38      9.97 o 
  -4  10   3        0.02        0.56      7.56 o 
  -3  10   3       13.44       21.30      9.23 o 
  -2  10   3       35.38       49.50     15.34 o 
  -1  10   3       32.10       25.20     10.98 o 
   1 -10   4       43.53       48.49     14.11 o 
   2 -10   4        2.44       -5.04     11.98 o 
   3 -10   4       16.37       10.42     10.08 o 
   4 -10   4       16.24        9.86     12.77 o 
   5 -10   4        4.42        1.57     12.32 o 
   6 -10   4       12.13       28.67     14.67 o 
  -2  -9   4       20.44       18.69     12.26 o 
  -1  -9   4       17.85       12.39     14.84 o 
   0  -9   4       10.29       -2.47      7.56 o 
   1  -9   4       13.54       12.37     10.53 o 
   2  -9   4       90.86       97.62     10.68 o 
   3  -9   4       82.31      120.73     14.56 o 
   4  -9   4      176.64      110.06     37.40 o 
   5  -9   4       55.84       40.76     11.87 o 
   6  -9   4        2.95       -4.26     11.20 o 
   7  -9   4       81.69       54.09     15.68 o 
  -3  -8   4       37.17       35.66     18.14 o 
  -2  -8   4        1.27      -10.71     15.29 o 
  -1  -8   4        2.50      -10.72      7.74 o 
   0  -8   4       81.23       90.37      8.57 o 
   1  -8   4       52.17       49.89     10.03 o 
   2  -8   4      198.71      179.48     12.38 o 
   3  -8   4        4.97        9.84      7.56 o 
   4  -8   4       11.62       14.79      5.68 o 
   5  -8   4       19.72       19.92      7.88 o 
   6  -8   4        3.16        7.37     11.03 o 
   7  -8   4        9.02       21.10      7.78 o 
   8  -8   4        0.01        5.06      6.78 o 
  -4  -7   4        0.36      -24.36     16.24 o 
  -3  -7   4       28.75       30.86     10.15 o 
  -2  -7   4      108.41      123.47     11.97 o 
  -1  -7   4       67.74       76.16     10.75 o 
   0  -7   4       93.51       98.95      8.72 o 
   1  -7   4        0.31       -1.24      5.17 o 
   2  -7   4       13.76       22.28      9.30 o 
   3  -7   4      214.07      205.76     12.15 o 
   4  -7   4      706.41      670.38     20.62 o 
   5  -7   4      385.24      363.02     15.69 o 
   6  -7   4        5.14        9.11      5.80 o 
   7  -7   4       52.34       66.68     13.55 o 
   8  -7   4        1.48        6.20      7.90 o 
  -5  -6   4        4.25       -6.27     12.88 o 
  -4  -6   4       67.68       65.96     19.26 o 
  -3  -6   4        5.02        2.50      7.72 o 
  -2  -6   4       18.54       27.63      9.23 o 
  -1  -6   4       40.07       52.05      8.49 o 
   0  -6   4        1.53        3.94      5.46 o 
   1  -6   4      791.75      819.88     15.93 o 
   2  -6   4        6.08       -6.79      8.14 o 
   3  -6   4      264.49      267.60     13.42 o 
   4  -6   4       92.09       91.67      9.80 o 
   5  -6   4        3.09        7.78      7.22 o 
   6  -6   4        0.30        1.79      8.18 o 
   7  -6   4       44.23       43.21      9.26 o 
   8  -6   4       10.59       21.61      8.79 o 
  -6  -5   4       12.53        0.11     15.57 o 
  -5  -5   4       50.13       36.73     17.58 o 
  -4  -5   4       33.57       25.42     17.13 o 
  -3  -5   4       68.25       50.51     14.22 o 
  -2  -5   4       72.27       63.67      9.27 o 
  -1  -5   4      478.85      479.46     15.97 o 
   0  -5   4      235.63      235.34      9.63 o 
   1  -5   4      422.12      421.26     14.99 o 
   2  -5   4       77.92       86.11      8.66 o 
   3  -5   4      181.37      168.29     14.11 o 
   4  -5   4      646.58      615.47     18.09 o 
   5  -5   4      189.69      170.22     12.60 o 
   6  -5   4      252.09      254.29     13.89 o 
   7  -5   4       87.93       91.19     10.59 o 
   8  -5   4       81.88       86.23     16.24 o 
  -7  -4   4        0.16        0.67     11.76 o 
  -6  -4   4       63.81       51.96     14.56 o 
  -5  -4   4       36.85       30.01     12.21 o 
  -4  -4   4      113.06      118.37     16.91 o 
  -3  -4   4      166.66      173.36     17.92 o 
  -2  -4   4        0.16        8.06     11.09 o 
  -1  -4   4       30.22       44.12     12.99 o 
   0  -4   4      246.72      268.12     11.62 o 
   1  -4   4        1.56       -1.36      7.14 o 
   2  -4   4     1471.68     1397.05     23.55 o 
   3  -4   4       18.62       17.54      6.08 o 
   4  -4   4       43.94       43.80      7.29 o 
   5  -4   4        2.83        9.60      5.64 o 
   6  -4   4       85.05       80.08      9.41 o 
   7  -4   4        0.66        2.24     10.86 o 
   8  -4   4        7.90       25.76     13.10 o 
   9  -4   4       10.83       17.36     13.44 o 
  -7  -3   4        0.90        1.23     13.66 o 
  -6  -3   4       69.30       80.63     18.03 o 
  -5  -3   4      105.53       96.87     19.71 o 
  -4  -3   4       10.68       -6.72     10.42 o 
  -3  -3   4      216.03      229.47     20.27 o 
  -2  -3   4       14.00       24.53     13.44 o 
  -1  -3   4       22.31       36.40     11.87 o 
   0  -3   4     1320.85     1259.11     32.25 o 
   1  -3   4      478.97      461.34     13.62 o 
   2  -3   4     1090.64     1174.49     15.11 o 
   3  -3   4        5.27        9.25      6.38 o 
   4  -3   4       33.01       29.22      5.93 o 
   5  -3   4      341.93      329.31     14.37 o 
   6  -3   4       72.71       79.79      9.06 o 
   7  -3   4       22.26       32.14     12.88 o 
   8  -3   4       51.45       60.48     15.45 o 
  -8  -2   4       13.42       20.35      9.27 o 
  -7  -2   4        0.37       -1.72      7.56 o 
  -6  -2   4        2.60        2.29      7.58 o 
  -5  -2   4       19.77       20.94     15.12 o 
  -4  -2   4       15.59        4.70     10.19 o 
  -3  -2   4      102.17      109.42     12.65 o 
  -2  -2   4      284.26      280.20     16.24 o 
  -1  -2   4      371.66      383.34     17.69 o 
   0  -2   4        4.17        6.61      8.06 o 
   1  -2   4        3.63        0.97      3.73 o 
   2  -2   4        0.65        4.03      2.72 o 
   3  -2   4      792.73      833.01     11.28 o 
   4  -2   4       27.16       27.08      4.18 o 
   5  -2   4       66.97       57.28      8.26 o 
   6  -2   4        2.65        2.58     11.87 o 
   7  -2   4        9.17        7.73     12.43 o 
   8  -2   4        3.40       18.37     13.33 o 
  -8  -1   4        6.05       15.82     10.02 o 
  -7  -1   4        1.32        8.61      7.87 o 
  -6  -1   4        1.44        0.78      7.71 o 
  -5  -1   4       23.85       17.34      7.45 o 
  -4  -1   4       99.59      107.74     14.78 o 
  -3  -1   4       26.71       36.84     11.20 o 
  -2  -1   4      408.09      381.78     16.57 o 
  -1  -1   4       67.04       60.25     12.21 o 
   0  -1   4       22.94       25.67      4.79 o 
   1  -1   4     2035.05     2181.27     38.64 o 
   2  -1   4      434.47      450.48     10.51 o 
   3  -1   4      437.01      477.29     16.18 o 
   4  -1   4       47.62       30.30      7.73 o 
   5  -1   4      109.63      115.87     14.56 o 
   6  -1   4        1.51      -11.87     10.98 o 
   7  -1   4        0.25       18.25     12.65 o 
   8  -1   4       38.58       41.55     12.54 o 
  -9   0   4       41.94       49.27     11.92 o 
  -8   0   4        0.32        4.02      9.34 o 
  -7   0   4       43.51       63.32     10.72 o 
  -6   0   4       52.81       58.40      9.47 o 
  -5   0   4      198.02      196.54     11.51 o 
  -4   0   4       51.03       52.52     11.20 o 
  -3   0   4       57.00       58.80      8.74 o 
  -2   0   4     1732.49     1875.62     32.59 o 
  -1   0   4       68.30       74.35      6.65 o 
   0   0   4       84.48       78.74      6.44 o 
   1   0   4      355.26      381.51     10.28 o 
   2   0   4        0.06        1.26      4.62 o 
   3   0   4      473.77      523.36     13.88 o 
   4   0   4      564.90      595.49     15.97 o 
   5   0   4        2.10       11.37     12.93 o 
   6   0   4       32.40       16.80     11.98 o 
   7   0   4        0.36        7.50      9.74 o 
   8   0   4       46.04       37.63     12.32 o 
  -9   1   4        0.27        1.81      6.84 o 
  -8   1   4        0.01       -2.79      6.16 o 
  -7   1   4       12.15       22.98      7.19 o 
  -6   1   4       15.65       18.63      7.40 o 
  -5   1   4       65.68       73.63      8.87 o 
  -4   1   4      417.37      387.10     11.94 o 
  -3   1   4       59.62       70.44      9.41 o 
  -2   1   4        1.82       -0.43      5.46 o 
  -1   1   4     1014.75     1054.47     26.32 o 
   0   1   4       56.94       37.84      4.99 o 
   1   1   4       75.92       77.60      6.31 o 
   2   1   4      102.08      118.19      9.63 o 
   3   1   4       23.41       22.30      4.81 o 
   4   1   4      333.11      347.30     13.82 o 
   5   1   4        2.04       17.87     10.47 o 
   6   1   4        1.24        1.51      6.36 o 
   7   1   4        8.50        3.70     11.87 o 
  -9   2   4        4.04       18.92      8.18 o 
  -8   2   4       39.32       49.61     11.42 o 
  -7   2   4       37.48       42.47      9.06 o 
  -6   2   4      393.57      404.95     15.48 o 
  -5   2   4       25.29       25.54      5.94 o 
  -4   2   4      778.45      750.23     14.81 o 
  -3   2   4      334.55      328.12     10.60 o 
  -2   2   4       26.75       19.39      5.10 o 
  -1   2   4     2387.16     2550.92     23.91 o 
   0   2   4       72.04       73.65      5.80 o 
   1   2   4        1.01        0.88      4.56 o 
   2   2   4        5.67        2.67      4.41 o 
   3   2   4        0.27        5.66      6.54 o 
   4   2   4      258.84      268.72     12.66 o 
   5   2   4       13.62       13.61      7.15 o 
   6   2   4        0.05        4.41      6.24 o 
   7   2   4        1.49        1.11      7.17 o 
  -9   3   4       11.19       16.42      7.16 o 
  -8   3   4        9.49        5.48      6.38 o 
  -7   3   4       12.47       18.03      6.51 o 
  -6   3   4        0.87        1.05      6.89 o 
  -5   3   4       40.81       38.12      5.49 o 
  -4   3   4     1170.50     1100.01     30.63 o 
  -3   3   4     1981.25     1927.44     23.52 o 
  -2   3   4        5.24        2.11      3.65 o 
  -1   3   4      116.47      104.41      8.57 o 
   0   3   4       84.35       87.67      6.27 o 
   1   3   4        3.15       -2.55      4.48 o 
   2   3   4      139.21      141.25      9.01 o 
   3   3   4        3.02       -7.42      6.28 o 
   4   3   4        5.00        1.33      5.95 o 
   5   3   4        2.26       -2.65      5.88 o 
   6   3   4        0.25       -1.19      7.17 o 
  -8   4   4        2.45        6.50     10.75 o 
  -7   4   4      160.15      170.11     15.57 o 
  -6   4   4        0.29        3.44      5.03 o 
  -5   4   4      378.61      379.22      9.93 o 
  -4   4   4      539.83      532.82     12.41 o 
  -3   4   4      309.90      308.31     17.13 o 
  -2   4   4       17.28       15.79      9.97 o 
  -1   4   4      355.47      357.65      7.46 o 
   0   4   4      955.06      940.46     17.92 o 
   1   4   4        9.75       10.73      6.24 o 
   2   4   4       27.49       28.83      7.24 o 
   3   4   4       45.87       42.18      7.68 o 
   4   4   4       13.65        5.48      6.11 o 
   5   4   4      129.17      131.70     12.00 o 
   6   4   4        3.77       -7.36      5.98 o 
  -9   5   4        7.21       25.76     11.31 o 
  -8   5   4        0.14      -10.42      8.29 o 
  -7   5   4        7.64       10.08     10.08 o 
  -6   5   4       34.77       33.49     11.76 o 
  -5   5   4       17.38       15.34      8.06 o 
  -4   5   4       13.36       11.09      8.29 o 
  -3   5   4       81.36       77.27     12.99 o 
  -2   5   4      610.14      560.07     23.29 o 
  -1   5   4      230.01      231.26     17.81 o 
   0   5   4       58.55       49.72     10.64 o 
   1   5   4        7.13       17.02     12.10 o 
   2   5   4       27.40       20.04      6.48 o 
   3   5   4      100.38       90.64      9.47 o 
   4   5   4       50.59       36.62      8.43 o 
   5   5   4        3.22        4.46      7.67 o 
  -9   6   4        0.02       21.39     11.54 o 
  -7   6   4        0.39       -2.80      9.52 o 
  -6   6   4       67.14       57.45     12.43 o 
  -5   6   4       22.90       23.41      9.30 o 
  -4   6   4      250.43      255.23     18.81 o 
  -3   6   4       22.61       16.24      8.51 o 
  -2   6   4      118.98      130.58     15.57 o 
  -1   6   4       46.12       76.38     14.89 o 
   0   6   4        1.44       -0.11      8.85 o 
   1   6   4      126.01      116.13     15.12 o 
   2   6   4       56.50       85.00     15.01 o 
   4   6   4       47.26       50.40     13.10 o 
  -9   7   4        0.05        5.49      8.74 o 
  -8   7   4        0.38       12.88      8.96 o 
  -6   7   4        1.07       -4.37      9.63 o 
  -5   7   4        9.53        4.93      9.52 o 
  -4   7   4        0.07       11.09     10.42 o 
  -3   7   4       20.56       18.93     11.42 o 
  -2   7   4        4.95       10.75      9.63 o 
  -1   7   4       77.86       85.55      9.98 o 
   0   7   4       53.45       89.48     14.33 o 
   1   7   4       51.38       61.71     13.44 o 
   2   7   4        4.00        7.62      8.29 o 
   3   7   4       17.83       12.77     11.42 o 
  -8   8   4        0.67        9.74      9.18 o 
  -7   8   4       21.43       20.05      9.74 o 
  -6   8   4        3.52        8.88      6.55 o 
  -5   8   4       17.50       22.57      7.13 o 
  -4   8   4        5.50        1.34      5.34 o 
  -3   8   4      129.51      138.35     11.21 o 
  -2   8   4       24.98       34.59      8.46 o 
  -1   8   4        0.81        4.48      5.83 o 
   0   8   4        1.50       -0.56     12.77 o 
   1   8   4        2.49        3.36      6.94 o 
   2   8   4       15.88       16.01     11.31 o 
  -7   9   4        2.92        9.41      9.30 o 
  -6   9   4       34.17       40.76     11.54 o 
  -5   9   4        0.76        3.03      6.57 o 
  -4   9   4       30.02       35.10      9.22 o 
  -3   9   4       16.00       16.31      6.99 o 
  -2   9   4       81.40       77.60     10.58 o 
  -1   9   4       31.66       28.78     14.67 o 
   0   9   4       24.39       17.47      9.30 o 
   1   9   4       14.99       17.02      9.41 o 
  -6  10   4       19.31       23.85     13.55 o 
  -5  10   4       17.91       15.45      9.74 o 
  -4  10   4       14.44       16.99      7.71 o 
  -3  10   4        0.02        6.02      6.87 o 
  -2  10   4        0.93       -2.69     12.99 o 
   1 -10   5        0.15       -0.22     12.88 o 
   2 -10   5        2.78       -2.58     12.21 o 
   3 -10   5       11.47        7.17      9.74 o 
   4 -10   5      154.96      134.05     20.72 o 
   5 -10   5        8.88       12.54     14.67 o 
  -2  -9   5        0.66      -26.04     17.36 o 
  -1  -9   5        0.02       -9.41     13.21 o 
   0  -9   5       13.98       15.62      8.74 o 
   1  -9   5       53.07       49.53      8.87 o 
   2  -9   5       62.23       78.53     10.33 o 
   3  -9   5       16.97       34.78      8.16 o 
   4  -9   5        6.16       10.33     10.08 o 
   5  -9   5        5.52        3.38      5.85 o 
   6  -9   5       35.81       53.24      9.38 o 
  -3  -8   5        0.01      -17.47     21.39 o 
  -2  -8   5        0.82        1.12     17.69 o 
  -1  -8   5       54.25       39.53     17.92 o 
   0  -8   5      186.30      173.76     13.30 o 
   1  -8   5        7.15        2.90      7.51 o 
   2  -8   5        3.01        0.69      6.83 o 
   3  -8   5       20.50       25.09      7.61 o 
   4  -8   5        0.01        5.57      6.68 o 
   5  -8   5       41.04       58.55     10.08 o 
   6  -8   5        5.41       11.34      8.79 o 
   7  -8   5       51.15       71.38     10.44 o 
  -4  -7   5        6.51      -11.20     18.59 o 
  -3  -7   5       14.51        0.22     18.37 o 
  -2  -7   5        0.37      -26.88     17.92 o 
  -1  -7   5        4.75       -6.05     15.68 o 
   0  -7   5       10.84        5.41     10.64 o 
   1  -7   5        0.05       10.21      9.86 o 
   2  -7   5      102.76      104.18     10.99 o 
   3  -7   5      368.99      376.10     17.36 o 
   4  -7   5       19.64       17.65      7.41 o 
   5  -7   5       27.09       18.36      7.39 o 
   6  -7   5       32.21       40.35      8.53 o 
   7  -7   5       38.75       36.28      9.77 o 
   8  -7   5        0.03        4.24      7.37 o 
  -5  -6   5       16.86        3.70     12.99 o 
  -4  -6   5       57.55       29.45     19.37 o 
  -3  -6   5       48.83       33.26     18.37 o 
  -2  -6   5        0.00      -17.13     19.82 o 
  -1  -6   5       25.44       28.45     14.56 o 
   0  -6   5       22.57       25.71     10.76 o 
   1  -6   5      121.45      118.98     10.52 o 
   2  -6   5      169.52      157.98     12.74 o 
   3  -6   5       29.47       23.91      8.40 o 
   4  -6   5       33.59       31.76      7.56 o 
   5  -6   5        2.10        7.87      6.93 o 
   6  -6   5      126.98      120.93     11.24 o 
   7  -6   5       20.56        5.42      8.51 o 
   8  -6   5       45.16       61.59     13.33 o 
  -6  -5   5        3.67       -5.60     12.54 o 
  -5  -5   5        6.82       -2.58     12.65 o 
  -4  -5   5        2.03       -8.74     16.24 o 
  -3  -5   5       43.15       41.21     15.12 o 
  -2  -5   5        0.04       11.65     19.04 o 
  -1  -5   5       46.45       64.28     15.45 o 
   0  -5   5        0.33       -3.58     16.57 o 
   1  -5   5        2.28        9.74      7.51 o 
   2  -5   5       48.17       42.26      9.30 o 
   3  -5   5        0.20       -6.32      5.74 o 
   4  -5   5       85.24       96.84      9.98 o 
   5  -5   5       35.28       29.86     12.26 o 
   6  -5   5        3.29        5.72      6.58 o 
   7  -5   5        1.74       -0.03      6.46 o 
   8  -5   5       50.12       71.11     15.68 o 
  -7  -4   5        8.96       -4.26     15.12 o 
  -6  -4   5       23.62       23.18     13.33 o 
  -5  -4   5      157.72      193.63     20.94 o 
  -4  -4   5      210.75      217.82     24.30 o 
  -3  -4   5      170.79      157.91     18.48 o 
  -2  -4   5      121.95      125.54     16.69 o 
  -1  -4   5        0.68       30.01     12.88 o 
   0  -4   5       31.93       31.92     15.01 o 
   1  -4   5       78.94       69.46      8.42 o 
   2  -4   5      297.89      321.26     13.37 o 
   3  -4   5        0.90       -1.79     10.53 o 
   4  -4   5        6.53       -2.02      5.58 o 
   5  -4   5        9.33        1.75      8.11 o 
   6  -4   5       32.74       32.57      8.71 o 
   7  -4   5       28.02       33.93     12.99 o 
   8  -4   5        4.26        5.04      9.18 o 
  -7  -3   5       15.78        9.07     15.79 o 
  -6  -3   5      190.55      194.30     20.16 o 
  -5  -3   5      119.55      125.54     19.49 o 
  -4  -3   5        2.70      -18.70     15.79 o 
  -3  -3   5       30.15       35.39     12.54 o 
  -2  -3   5      554.19      586.16     26.88 o 
  -1  -3   5       34.55       15.12     10.42 o 
   0  -3   5       48.12       33.60     12.99 o 
   1  -3   5        2.77        5.15     10.86 o 
   2  -3   5       17.16       24.57      3.99 o 
   3  -3   5      160.51      156.05      9.78 o 
   4  -3   5       36.78       31.39      6.67 o 
   5  -3   5       80.16       87.56      9.69 o 
   6  -3   5        6.92       10.82      7.74 o 
   7  -3   5       13.01       14.67     10.08 o 
   8  -3   5        9.10       14.22     10.08 o 
  -8  -2   5       57.68       23.07     17.47 o 
  -7  -2   5       69.83       96.65     17.13 o 
  -6  -2   5       35.84       47.48     17.02 o 
  -5  -2   5       64.42       85.11     14.78 o 
  -4  -2   5      144.29      172.24     19.82 o 
  -3  -2   5     2072.05     2007.55     43.45 o 
  -2  -2   5      319.82      334.29     18.93 o 
  -1  -2   5       12.26        7.62      9.18 o 
   0  -2   5      110.69       96.20     11.42 o 
   1  -2   5      625.73      617.64     16.57 o 
   2  -2   5     1419.32     1398.41     57.56 o 
   3  -2   5       48.56       60.95      9.24 o 
   4  -2   5        2.29       -0.77      7.06 o 
   5  -2   5       48.83       49.69      8.66 o 
   6  -2   5        0.23       -4.93      7.84 o 
   7  -2   5        0.51       -2.91      8.62 o 
   8  -2   5        9.21        6.61      9.63 o 
  -8  -1   5        5.76       -1.46     10.75 o 
  -7  -1   5       60.98       61.71     16.80 o 
  -6  -1   5       17.38       19.71     12.32 o 
  -5  -1   5       97.76      114.90     15.12 o 
  -4  -1   5       36.16       33.60     10.75 o 
  -3  -1   5       86.24       81.87     11.42 o 
  -2  -1   5       25.48       29.45     13.10 o 
  -1  -1   5      676.54      683.82     22.51 o 
   0  -1   5      304.93      262.01     21.73 o 
   1  -1   5       14.58       19.16      7.28 o 
   2  -1   5      231.55      233.55      8.96 o 
   3  -1   5       19.57       20.40      4.97 o 
   4  -1   5      252.04      251.34     10.96 o 
   5  -1   5      292.22      285.80     20.27 o 
   6  -1   5       63.65       55.44     14.11 o 
   7  -1   5       20.78        7.62      9.41 o 
   8  -1   5        1.00      -10.98     11.98 o 
  -8   0   5        5.79        5.39     10.70 o 
  -7   0   5       25.10       15.16      8.40 o 
  -6   0   5      144.53      178.51     17.25 o 
  -5   0   5        0.46       -1.68     12.54 o 
  -4   0   5      150.12      161.04     15.23 o 
  -3   0   5      429.24      403.73     18.93 o 
  -2   0   5     3762.64     4048.36     53.42 o 
  -1   0   5      822.24      915.78     16.66 o 
   0   0   5       28.42       20.19      5.62 o 
   1   0   5      768.21      798.33     15.91 o 
   2   0   5      690.45      704.90     15.62 o 
   3   0   5      599.84      587.23     17.97 o 
   4   0   5       87.94       72.89      7.91 o 
   5   0   5      171.65      175.62     11.00 o 
   6   0   5        1.30        8.29     11.42 o 
   7   0   5        5.25       14.56     13.21 o 
  -9   1   5        0.96       22.27     10.59 o 
  -8   1   5        9.24       10.80      9.30 o 
  -7   1   5        6.89        1.53      6.89 o 
  -6   1   5       60.23       59.69     10.30 o 
  -5   1   5        0.05        1.79     11.20 o 
  -4   1   5      149.64      143.01     13.10 o 
  -3   1   5        2.60        0.11      9.07 o 
  -2   1   5        5.33       13.14      5.53 o 
  -1   1   5       12.88       24.69      5.95 o 
   0   1   5      440.39      467.77     12.31 o 
   1   1   5      786.11      767.49     16.02 o 
   2   1   5        1.08        0.09      4.51 o 
   3   1   5      105.80      104.48      8.72 o 
   4   1   5      301.30      294.93     13.36 o 
   5   1   5       87.06       81.93      8.35 o 
   6   1   5       20.79       10.30      9.63 o 
   7   1   5        2.62       -8.62      8.40 o 
  -9   2   5        4.33        1.38     13.77 o 
  -8   2   5       91.88       94.38     10.50 o 
  -7   2   5       56.19       64.97      9.34 o 
  -6   2   5       62.05       50.41      8.47 o 
  -5   2   5      235.86      245.04     16.69 o 
  -4   2   5       11.59       13.55      5.92 o 
  -3   2   5       16.66       15.75      6.22 o 
  -2   2   5       48.81       44.34      6.02 o 
  -1   2   5     3422.93     3844.54     33.93 o 
   0   2   5       75.12       93.70      6.61 o 
   1   2   5      195.31      181.99     11.03 o 
   2   2   5      112.22      110.05      8.11 o 
   3   2   5      204.34      212.82     12.65 o 
   4   2   5      500.46      481.57     17.92 o 
   5   2   5        5.06       12.90      6.83 o 
   6   2   5       46.97       53.99     11.37 o 
   7   2   5       44.92       43.79     15.12 o 
  -8   3   5       16.16       23.12      8.20 o 
  -7   3   5        0.57        4.49      6.53 o 
  -6   3   5        5.81        7.30      8.35 o 
  -5   3   5      280.33      281.58     12.38 o 
  -4   3   5       84.22       77.64      7.83 o 
  -3   3   5        1.50       11.63     15.79 o 
  -2   3   5       20.53       14.00      4.20 o 
  -1   3   5       78.22       69.88      9.97 o 
   0   3   5       48.04       59.71      6.16 o 
   1   3   5      193.66      206.99     10.36 o 
   2   3   5      242.35      233.39     11.41 o 
   3   3   5       31.35       43.72     11.76 o 
   4   3   5       71.06       70.40     15.12 o 
   5   3   5       16.00       24.46      6.88 o 
   6   3   5       28.56       42.32      9.40 o 
  -9   4   5       28.34       30.46     13.10 o 
  -8   4   5        5.08        1.79     10.42 o 
  -7   4   5       30.69       18.03     11.31 o 
  -6   4   5      379.65      358.26     21.95 o 
  -5   4   5       49.13       60.59     13.21 o 
  -4   4   5        4.82        2.13     10.75 o 
  -3   4   5        0.46        8.18     10.53 o 
  -2   4   5        6.44       14.56     11.42 o 
  -1   4   5       78.53       99.90     11.87 o 
   0   4   5     1493.44     1594.69     26.26 o 
   1   4   5       34.15       28.77      6.44 o 
   2   4   5       56.48       66.66      8.36 o 
   3   4   5       53.35       62.05      8.71 o 
   4   4   5        6.63        9.63      6.19 o 
   5   4   5       67.97       66.37      9.23 o 
  -8   5   5       62.41       70.55     14.56 o 
  -7   5   5        2.40        6.27      7.95 o 
  -6   5   5       59.10       45.58     12.88 o 
  -5   5   5        7.94       16.80     11.65 o 
  -4   5   5        7.36        8.62      8.96 o 
  -3   5   5       10.04       24.86     12.65 o 
  -2   5   5      128.22      122.85     14.45 o 
  -1   5   5       20.53       14.33      8.85 o 
   0   5   5       38.77       37.63     13.66 o 
   1   5   5       13.59       -4.48     11.87 o 
   2   5   5       56.76       58.35     11.98 o 
   3   5   5       50.83       48.49     12.77 o 
   4   5   5        0.96        1.34      7.73 o 
   5   5   5       10.47       14.56      8.74 o 
  -8   6   5        0.04        0.56     11.09 o 
  -7   6   5        0.20       -4.03     10.19 o 
  -6   6   5      102.69       92.73     14.78 o 
  -5   6   5      167.16      154.10     18.14 o 
  -4   6   5        3.77       -1.46     11.87 o 
  -3   6   5       11.93        9.07     10.75 o 
  -2   6   5       11.54        7.95     12.32 o 
  -1   6   5       13.03        6.72     12.54 o 
   0   6   5       11.28       -1.68      9.07 o 
   1   6   5      520.90      511.69     28.56 o 
   2   6   5       18.04       12.88      9.52 o 
   3   6   5        0.01        2.46      7.62 o 
   4   6   5        6.20       10.30      8.40 o 
  -7   7   5       10.34       -1.46     11.42 o 
  -6   7   5       15.53        6.38     11.09 o 
  -5   7   5       86.65       73.91     13.77 o 
  -4   7   5       86.38       65.51     11.42 o 
  -3   7   5        1.67        3.14      8.62 o 
  -2   7   5        0.49       23.97     13.10 o 
  -1   7   5       31.62       38.75     11.42 o 
   0   7   5        0.31       -1.12      8.85 o 
   1   7   5        1.32       -3.02     12.32 o 
   2   7   5        5.88        8.06      8.85 o 
   3   7   5        2.65       -3.36      6.94 o 
  -8   8   5        0.25        8.62     11.54 o 
  -6   8   5       45.44       44.80     13.21 o 
  -5   8   5        1.41       10.42      8.96 o 
  -4   8   5      135.91      113.89     14.78 o 
  -3   8   5        0.05        3.92     11.87 o 
  -2   8   5       27.23       32.93     11.54 o 
  -1   8   5        6.66       23.52     14.45 o 
   0   8   5        5.95       -2.02      9.97 o 
   1   8   5        2.42        0.90      6.94 o 
  -7   9   5        4.57        7.84     11.20 o 
  -6   9   5       16.05       21.72      8.63 o 
  -5   9   5       29.78       29.31     14.39 o 
  -4   9   5      107.12      115.68     11.51 o 
  -3   9   5      165.85      172.04     13.14 o 
  -2   9   5        0.07       -9.74     13.21 o 
  -1   9   5       10.08        2.13     13.66 o 
   0   9   5        1.33       -2.46     14.33 o 
  -4  10   5        6.99       15.90      7.71 o 
  -3  10   5        4.03        6.49      6.37 o 
   2 -10   6       10.31       24.86     21.56 o 
   3 -10   6       14.27       48.23     30.80 o 
   4 -10   6       10.35        1.90     13.33 o 
  -1  -9   6        0.08        0.90     13.89 o 
   0  -9   6        0.72       -1.23     15.68 o 
   1  -9   6        8.85        6.33      7.12 o 
   2  -9   6        8.85       21.98     23.91 o 
   3  -9   6       40.08       66.30     10.60 o 
   4  -9   6       20.34       28.05     19.43 o 
   5  -9   6        0.26        2.48     14.00 o 
   6  -9   6        0.15        2.64     11.48 o 
  -3  -8   6        1.24      -17.36     13.66 o 
  -2  -8   6        0.28        5.04     13.44 o 
  -1  -8   6        4.88        4.37     14.22 o 
   0  -8   6       54.92       36.62     14.00 o 
   1  -8   6        0.18        0.34     11.20 o 
   2  -8   6        0.00       13.29      9.03 o 
   3  -8   6       13.88       21.17      9.30 o 
   4  -8   6        0.14        3.98     10.70 o 
   5  -8   6       72.25       97.64     15.17 o 
   6  -8   6       46.03       60.10     14.11 o 
   7  -8   6       18.96       18.70     14.45 o 
  -4  -7   6       21.93       -9.18     19.49 o 
  -3  -7   6        3.30       -9.74     21.95 o 
  -2  -7   6        1.98        2.80     18.14 o 
  -1  -7   6       19.27       31.02     19.26 o 
   0  -7   6      136.44      127.56     16.91 o 
   1  -7   6       27.98       37.26      8.40 o 
   2  -7   6       93.47       97.30     10.25 o 
   3  -7   6      247.43      263.72     15.11 o 
   4  -7   6       86.80       74.92     12.32 o 
   5  -7   6        7.36       27.07     22.29 o 
   6  -7   6       25.70       32.67      9.58 o 
   7  -7   6        1.59       14.09      7.04 o 
  -5  -6   6        1.93      -19.49     17.69 o 
  -4  -6   6        0.18      -12.43     17.92 o 
  -3  -6   6       22.85       22.17     16.24 o 
  -2  -6   6        0.01      -15.90     12.21 o 
  -1  -6   6       43.75       32.37     15.12 o 
   0  -6   6       38.80       40.09     14.22 o 
   1  -6   6        6.71       11.78     10.53 o 
   2  -6   6       67.47       63.63     10.28 o 
   3  -6   6      216.82      210.62     13.14 o 
   4  -6   6        0.07        2.09      7.05 o 
   5  -6   6        7.49        9.39      8.13 o 
   6  -6   6        3.18        4.98      8.29 o 
   7  -6   6       52.99       67.66     10.14 o 
  -6  -5   6        0.39      -23.18     15.45 o 
  -5  -5   6        3.64        3.25     17.02 o 
  -4  -5   6       61.99       76.71     20.83 o 
  -3  -5   6       50.47       63.05     16.46 o 
  -2  -5   6       14.25       28.33     21.05 o 
  -1  -5   6      144.69      154.77     19.15 o 
   0  -5   6        2.58      -13.44     15.79 o 
   1  -5   6      228.53      227.34     21.28 o 
   2  -5   6      695.73      631.31     19.54 o 
   3  -5   6      269.24      236.12     14.22 o 
   4  -5   6       83.94       75.35      9.38 o 
   5  -5   6        0.12       -2.91      5.81 o 
   6  -5   6       83.49       81.31     10.03 o 
   7  -5   6        9.76        6.25      8.96 o 
   8  -5   6        6.63        8.62     12.77 o 
  -6  -4   6       36.85       31.81     18.48 o 
  -5  -4   6        0.07        0.11     16.57 o 
  -4  -4   6        0.06        7.28     13.10 o 
  -3  -4   6       26.95       48.60     20.16 o 
  -2  -4   6       81.74       92.50     17.36 o 
  -1  -4   6       95.13       59.58     15.01 o 
   0  -4   6        6.62        8.85     11.54 o 
   1  -4   6       61.65       42.56     11.76 o 
   2  -4   6      310.33      276.51     15.85 o 
   3  -4   6        0.36       -7.64      7.68 o 
   4  -4   6       71.59       81.35      9.59 o 
   5  -4   6       89.29       91.26      9.57 o 
   6  -4   6       33.41       43.67      8.70 o 
   7  -4   6        2.00        0.90      8.62 o 
   8  -4   6        0.17       -5.26      8.18 o 
  -7  -3   6        1.43       -6.27     15.34 o 
  -6  -3   6       10.96        1.68     16.69 o 
  -5  -3   6        0.49       -4.03     11.54 o 
  -4  -3   6       22.86       21.73     18.14 o 
  -3  -3   6       98.46       97.43     19.93 o 
  -2  -3   6      109.85      102.47     16.01 o 
  -1  -3   6      139.12      153.20     20.16 o 
   0  -3   6      254.19      243.92     19.37 o 
   1  -3   6       38.56       43.12     10.19 o 
   2  -3   6      385.47      356.56     10.62 o 
   3  -3   6      194.14      172.24     17.47 o 
   4  -3   6      244.87      256.35     17.81 o 
   5  -3   6      255.12      249.32     13.74 o 
   6  -3   6        5.17       -9.74     10.53 o 
   7  -3   6       47.27       58.24     13.10 o 
   8  -3   6       32.60       37.29     12.43 o 
  -6  -2   6      110.67      124.87     17.58 o 
  -5  -2   6       16.08        1.12     16.57 o 
  -4  -2   6       38.71       43.79     16.91 o 
  -3  -2   6       11.16       20.72     15.90 o 
  -2  -2   6      153.84      151.30     15.34 o 
  -1  -2   6      174.69      159.59     15.23 o 
   0  -2   6      111.31      102.02     12.21 o 
   1  -2   6       97.50       97.72     15.51 o 
   2  -2   6       22.21       18.02      5.36 o 
   3  -2   6      123.36      104.58      7.10 o 
   4  -2   6       15.65       14.45     11.76 o 
   5  -2   6       15.92       15.23     12.54 o 
   6  -2   6       15.26       21.17     12.43 o 
   7  -2   6       55.10       57.79     15.23 o 
   8  -2   6       10.03       10.64      9.97 o 
  -8  -1   6       82.37       80.07     16.69 o 
  -7  -1   6       78.33       88.47     16.01 o 
  -6  -1   6       55.04       45.36     15.45 o 
  -5  -1   6       35.02       36.17     13.10 o 
  -4  -1   6       70.93       72.79     13.10 o 
  -3  -1   6       29.37       33.04     11.09 o 
  -2  -1   6      124.83      131.37     16.01 o 
  -1  -1   6      460.59      450.32     20.94 o 
   0  -1   6      671.15      676.30     15.64 o 
   1  -1   6      587.56      562.75     26.21 o 
   2  -1   6       16.80        9.66      5.86 o 
   3  -1   6      135.91      141.18      8.66 o 
   4  -1   6      102.12      121.40     16.24 o 
   5  -1   6       19.30       14.78      9.30 o 
   6  -1   6      142.86      166.53     17.69 o 
   7  -1   6       39.50       36.84     11.42 o 
  -8   0   6        1.07       -7.50     15.12 o 
  -7   0   6      353.86      388.27     27.66 o 
  -6   0   6      517.97      483.80     25.42 o 
  -5   0   6       25.66       46.36     15.12 o 
  -4   0   6        5.71        9.30     12.54 o 
  -3   0   6        0.00        7.50      9.07 o 
  -2   0   6       71.62       68.31     12.54 o 
  -1   0   6       62.25       78.76     10.70 o 
   0   0   6      224.17      223.44     16.18 o 
   1   0   6        3.62        4.74      5.50 o 
   2   0   6       39.19       41.00      6.46 o 
   3   0   6      221.24      227.40     11.12 o 
   4   0   6       11.41       16.40      6.83 o 
   5   0   6       14.04       18.70     11.87 o 
   6   0   6       32.17       31.92     10.98 o 
   7   0   6        9.38       17.13     10.64 o 
  -8   1   6        4.55        5.94     10.75 o 
  -7   1   6        8.96        2.58     12.99 o 
  -6   1   6       96.84       81.31     15.45 o 
  -5   1   6       13.01       23.97     12.77 o 
  -4   1   6        1.31        1.46     10.75 o 
  -3   1   6        2.70        0.27      5.87 o 
  -2   1   6       44.37       49.89      7.06 o 
  -1   1   6      325.39      373.17     22.12 o 
   0   1   6      614.65      605.51     14.64 o 
   1   1   6      131.90      122.31      8.08 o 
   2   1   6      461.61      448.73     14.25 o 
   3   1   6       34.38       40.87     10.64 o 
   4   1   6       28.80       24.43      7.48 o 
   5   1   6        4.57       14.85      6.91 o 
   6   1   6       39.97       39.20     13.89 o 
   7   1   6       20.52       32.25     14.67 o 
  -9   2   6        0.29        2.80     12.88 o 
  -8   2   6        0.22       -7.50      8.51 o 
  -7   2   6       14.58       15.01      9.30 o 
  -6   2   6     1112.05     1157.09     35.17 o 
  -5   2   6      353.30      350.08     20.83 o 
  -4   2   6      121.18      113.83      9.27 o 
  -3   2   6        3.89       19.91     12.43 o 
  -2   2   6       13.95       14.52      5.85 o 
  -1   2   6      388.58      410.12     12.30 o 
   0   2   6      223.53      233.19      9.60 o 
   1   2   6        9.25        1.73      4.78 o 
   2   2   6       66.35       67.06      7.55 o 
   3   2   6       19.95       21.73      7.32 o 
   4   2   6        0.74        1.31      5.41 o 
   5   2   6       13.03       25.45      7.81 o 
   6   2   6       11.23       24.64     13.33 o 
  -7   3   6        0.22      -11.09     10.86 o 
  -6   3   6       10.83       11.31      9.30 o 
  -5   3   6        2.95       12.54     11.31 o 
  -4   3   6       67.05       62.87      8.65 o 
  -3   3   6       15.57       22.43     12.77 o 
  -2   3   6       36.91       45.81      6.11 o 
  -1   3   6       27.35       32.25      5.82 o 
   0   3   6       28.67       31.41      5.95 o 
   1   3   6      101.07       98.18      8.35 o 
   2   3   6       50.26       46.61      8.00 o 
   3   3   6       25.35       25.82      6.75 o 
   4   3   6        0.26       -4.58      6.33 o 
   5   3   6        3.26        3.72      7.39 o 
   6   3   6        1.03        9.58      7.87 o 
  -9   4   6        7.81        6.50     12.10 o 
  -8   4   6        2.36        8.06     11.76 o 
  -7   4   6       31.77       30.57      9.86 o 
  -6   4   6       40.14       44.68     11.20 o 
  -5   4   6     3156.74     3045.37     61.03 o 
  -4   4   6      165.61      174.71     15.90 o 
  -3   4   6       21.12       17.13      9.74 o 
  -2   4   6        6.61       13.89      9.63 o 
  -1   4   6        0.77       -1.34      7.28 o 
   0   4   6      112.69      105.72     13.44 o 
   1   4   6      164.95      153.32     16.01 o 
   2   4   6        0.65        7.06     10.86 o 
   3   4   6        3.20        4.70      7.73 o 
   4   4   6        0.65       -3.18      5.54 o 
   5   4   6        2.34        3.42      7.19 o 
  -9   5   6        0.26       -6.38     11.09 o 
  -8   5   6        6.56        3.02     12.10 o 
  -7   5   6       82.58       96.20     16.24 o 
  -6   5   6      147.24      137.08     15.79 o 
  -5   5   6        0.21       11.65     12.32 o 
  -4   5   6      119.71      157.35     19.15 o 
  -3   5   6      203.08      227.34     19.15 o 
  -2   5   6      160.45      134.61     15.90 o 
   0   5   6       23.54       29.90     13.77 o 
   1   5   6        2.45        7.39      9.07 o 
   2   5   6        0.88        9.52     11.31 o 
   3   5   6       16.65        7.62      7.84 o 
   4   5   6        7.01        8.85     10.53 o 
  -8   6   6       18.79        5.71     12.21 o 
  -7   6   6        7.84        3.25     11.31 o 
  -6   6   6       13.34       11.42      9.41 o 
  -5   6   6        0.55        1.90     12.21 o 
  -4   6   6     1561.04     1611.66     46.81 o 
  -3   6   6        1.90        0.45     11.20 o 
  -2   6   6        1.02        6.50      9.63 o 
  -1   6   6        0.94       -8.74      8.18 o 
   0   6   6       49.89       47.37     12.21 o 
   1   6   6        8.90        5.38      8.85 o 
   2   6   6      108.21       99.00     16.91 o 
   3   6   6        0.23       -0.56      6.72 o 
  -8   7   6       12.34        3.02      9.18 o 
  -7   7   6       51.87       65.29     15.79 o 
  -6   7   6      196.90      218.61     21.61 o 
  -5   7   6        9.93        5.49      8.85 o 
  -4   7   6       22.76       13.55      8.51 o 
  -3   7   6        3.74       -2.02      8.74 o 
  -2   7   6      105.28      108.97     15.45 o 
  -1   7   6       31.27       38.08     12.10 o 
   0   7   6        1.18       -1.23      9.07 o 
   1   7   6       40.20       36.06     14.67 o 
   2   7   6       39.89       13.66      9.07 o 
  -7   8   6        1.39        6.61     12.10 o 
  -6   8   6       10.60       22.73     12.99 o 
  -5   8   6        1.70       -1.57      8.85 o 
  -4   8   6       12.38       12.77     13.10 o 
  -3   8   6      580.47      657.95     34.72 o 
  -2   8   6        4.19      -11.31      8.85 o 
  -1   8   6        4.14      -18.48     12.32 o 
   0   8   6        6.85        9.07     10.64 o 
   1   8   6       92.80       87.02     18.25 o 
  -6   9   6       13.28       10.64     13.33 o 
  -5   9   6       47.85       61.15     15.68 o 
  -4   9   6       15.59       27.33     15.01 o 
  -3   9   6       22.69       58.04     37.46 o 
  -2   9   6       14.68        6.27     11.54 o 
  -1   9   6       40.72       50.51     14.11 o 
   0  -9   7       11.14       21.84     16.57 o 
   1  -9   7       17.35       22.51     14.67 o 
   2  -9   7       44.96       64.08     10.75 o 
   3  -9   7       18.73       23.05     11.42 o 
   4  -9   7      109.85      104.40     12.15 o 
   5  -9   7       17.91       35.90     25.37 o 
  -2  -8   7        2.31      -24.08     18.25 o 
  -1  -8   7       28.26       31.81     14.89 o 
   0  -8   7       20.72       30.01     14.11 o 
   1  -8   7        0.08       16.13     15.01 o 
   2  -8   7        0.14        2.84      7.63 o 
   3  -8   7      133.25      151.25     13.89 o 
   4  -8   7        4.09       10.19      8.65 o 
   5  -8   7       16.62       28.78      8.65 o 
   6  -8   7        0.78        8.06      8.74 o 
  -3  -7   7        5.27       -0.11     19.04 o 
  -2  -7   7        6.53      -13.55     17.47 o 
  -1  -7   7      135.84      189.60     21.95 o 
   0  -7   7        6.37      -13.55     15.01 o 
   1  -7   7       30.84       47.71     16.24 o 
   2  -7   7       47.42       53.71     10.72 o 
   3  -7   7       32.33       32.24      8.69 o 
   4  -7   7       63.51       49.03     10.27 o 
   5  -7   7      151.57      144.98     12.90 o 
   6  -7   7       65.43       65.20     10.49 o 
   7  -7   7       14.55       19.57      7.88 o 
  -4  -6   7        2.87       -0.78     15.57 o 
  -3  -6   7       14.78       -9.86     19.15 o 
  -2  -6   7      110.49       97.88     20.83 o 
  -1  -6   7        2.94        4.70     18.59 o 
   0  -6   7       36.61       43.34     17.69 o 
   1  -6   7      273.88      252.54     23.29 o 
   2  -6   7       20.28       20.75      7.71 o 
   3  -6   7      136.51      118.52     18.14 o 
   4  -6   7      295.32      294.14     15.88 o 
   5  -6   7       26.86       37.33      8.07 o 
   6  -6   7       19.19       20.72      8.50 o 
   7  -6   7        1.37       17.01      9.60 o 
  -5  -5   7        7.22      -15.90     17.92 o 
  -4  -5   7        3.92       18.81     15.01 o 
  -3  -5   7       22.58       16.24     15.45 o 
  -2  -5   7       53.09       52.86     20.61 o 
  -1  -5   7        4.74        7.73     15.01 o 
   0  -5   7      231.19      223.20     20.94 o 
   1  -5   7       97.98      100.79     15.68 o 
   2  -5   7        0.19      -10.64     13.44 o 
   3  -5   7       16.37       18.81      8.50 o 
   4  -5   7      354.85      354.22     16.79 o 
   5  -5   7      124.58      105.71     10.58 o 
   6  -5   7       47.42       54.60     15.57 o 
   7  -5   7      138.96      158.80     21.05 o 
  -6  -4   7        0.52       -9.97     16.80 o 
  -5  -4   7        9.74      -11.65     17.47 o 
  -4  -4   7       21.14       12.99     18.25 o 
  -3  -4   7       37.51       39.53     17.69 o 
  -2  -4   7        6.76       -1.01     13.77 o 
  -1  -4   7       23.23       46.48     15.57 o 
   0  -4   7      154.80      138.87     16.91 o 
   1  -4   7      124.94      119.72     15.57 o 
   2  -4   7       30.74       37.74     12.10 o 
   3  -4   7       11.11       10.19      9.97 o 
   4  -4   7       34.57       29.79     10.86 o 
   5  -4   7      114.75      129.80     17.69 o 
   6  -4   7       26.73       38.41     13.77 o 
   7  -4   7       56.78       65.63     15.79 o 
  -7  -3   7       77.61       67.75     21.61 o 
  -6  -3   7        3.80       -7.84     16.57 o 
  -5  -3   7       17.23       10.08     13.55 o 
  -4  -3   7       24.11        8.62     18.25 o 
  -3  -3   7        0.24       11.42     21.61 o 
  -2  -3   7       10.83        6.38     12.54 o 
  -1  -3   7       16.72       30.91     17.69 o 
   0  -3   7       24.02       20.61     15.01 o 
   1  -3   7       24.59       19.79      5.72 o 
   2  -3   7        0.12      -11.76     11.98 o 
   3  -3   7      137.92      117.25     16.80 o 
   4  -3   7       54.46       66.41     12.77 o 
   5  -3   7      202.98      190.94     17.92 o 
   6  -3   7       45.26       21.73     10.30 o 
   7  -3   7       41.95       39.98     14.33 o 
  -7  -2   7       28.38       -1.46     17.92 o 
  -6  -2   7       90.73      102.47     17.36 o 
  -5  -2   7        2.12       -0.78     15.79 o 
  -4  -2   7       76.31       99.34     16.69 o 
  -3  -2   7      105.96      160.59     19.82 o 
  -2  -2   7        0.88      -13.33     15.23 o 
  -1  -2   7        7.36       12.21     14.45 o 
   0  -2   7       33.43       29.79     10.08 o 
   1  -2   7        0.57        0.63      5.65 o 
   2  -2   7        5.41        5.63      5.56 o 
   3  -2   7      110.11      129.01     16.46 o 
   4  -2   7       17.13       10.98     12.43 o 
   5  -2   7       79.04       45.47     11.65 o 
   6  -2   7       80.46       77.27     14.11 o 
   7  -2   7       28.85       49.84     12.99 o 
  -8  -1   7        7.04        0.34     16.57 o 
  -7  -1   7       99.47       81.42     16.91 o 
  -6  -1   7       99.06      128.79     17.47 o 
  -5  -1   7       81.93       96.87     15.57 o 
  -4  -1   7        0.11       -1.68     11.54 o 
  -3  -1   7      178.70      208.53     22.29 o 
  -2  -1   7        6.60        8.62     15.45 o 
  -1  -1   7        0.72       -1.03      5.89 o 
   0  -1   7       37.82       45.20      6.81 o 
   1  -1   7       61.33       57.91      7.61 o 
   2  -1   7        0.00       -5.07      5.25 o 
   3  -1   7        3.34        1.12      6.94 o 
   4  -1   7       19.99       10.19      9.07 o 
   5  -1   7       36.34       37.29     10.86 o 
   6  -1   7      189.96      206.96     21.73 o 
   7  -1   7        8.18        1.34      9.18 o 
  -8   0   7      125.95      116.25     20.27 o 
  -7   0   7      129.74      186.35     19.82 o 
  -6   0   7      364.31      353.44     25.53 o 
  -5   0   7      276.50      302.04     22.73 o 
  -4   0   7      102.42      111.54     17.47 o 
  -3   0   7       64.75       56.44     15.12 o 
  -2   0   7      315.82      308.08     12.85 o 
  -1   0   7       69.28       68.06      7.64 o 
   0   0   7      366.78      375.79     12.82 o 
   1   0   7       20.81       11.65      5.62 o 
   2   0   7       14.19       14.22      6.46 o 
   3   0   7       99.77       93.90      8.41 o 
   4   0   7       26.20       33.71     10.30 o 
   5   0   7       15.99       29.34     12.99 o 
   6   0   7       73.34       82.09     16.57 o 
   7   0   7        6.94       10.98     12.65 o 
  -8   1   7       33.60       29.45     15.34 o 
  -7   1   7       23.19        9.97     13.44 o 
  -6   1   7       78.93       91.16     16.46 o 
  -5   1   7      408.31      417.05     23.74 o 
  -4   1   7      151.64      175.27     18.03 o 
  -3   1   7       46.47       54.50      9.30 o 
  -2   1   7      284.06      292.02     12.43 o 
  -1   1   7      136.97      124.20      8.94 o 
   0   1   7      180.54      168.24     10.64 o 
   1   1   7        1.29        3.03      7.95 o 
   2   1   7       56.35       52.40      7.18 o 
   3   1   7      200.19      207.63     12.24 o 
   4   1   7        2.06        2.49      6.43 o 
   5   1   7       10.91       12.54     11.42 o 
   6   1   7        1.92        6.50     11.54 o 
  -7   2   7       91.51       86.46     15.01 o 
  -6   2   7      431.40      428.59     23.63 o 
  -5   2   7      632.20      626.99     19.83 o 
  -4   2   7       99.02      103.51     11.48 o 
  -3   2   7      118.69      121.52     10.98 o 
  -2   2   7       90.63       92.90      8.44 o 
  -1   2   7      466.45      489.93     14.34 o 
   0   2   7       81.98       85.88      7.91 o 
   1   2   7      124.37      111.48      8.43 o 
   2   2   7      349.51      372.52     14.85 o 
   3   2   7      138.73      140.60     10.88 o 
   4   2   7        0.03       -2.79      6.96 o 
   5   2   7        0.66       -0.22      5.01 o 
   6   2   7        0.78        0.90      8.74 o 
  -8   3   7        0.08        3.36     12.99 o 
  -7   3   7      112.76      127.78     16.46 o 
  -6   3   7       34.12       20.27      9.63 o 
  -5   3   7       40.15       31.47     13.10 o 
  -4   3   7      163.74      172.24     18.14 o 
  -3   3   7       37.65       46.14     10.98 o 
  -2   3   7       16.53       14.78      9.97 o 
  -1   3   7        1.27       -3.70     11.20 o 
   0   3   7       55.11       59.24     13.44 o 
   1   3   7       42.06       47.59      7.55 o 
   2   3   7       54.43       65.06      8.60 o 
   3   3   7        8.45        7.46      6.62 o 
   4   3   7       25.47       34.72      7.49 o 
   5   3   7       61.22       74.33     15.79 o 
  -8   4   7        0.18       -5.26     11.31 o 
  -7   4   7      134.87      135.84     18.14 o 
  -6   4   7       76.63       93.29     16.80 o 
  -5   4   7      327.82      342.36     24.19 o 
  -4   4   7      662.67      614.61     29.68 o 
  -3   4   7       63.99       74.47     13.77 o 
  -2   4   7      175.95      166.42     19.15 o 
  -1   4   7       90.53      113.56     15.01 o 
   0   4   7       31.31       31.47     10.42 o 
   1   4   7       65.70       70.89     14.89 o 
   2   4   7      237.65      229.69     19.26 o 
   3   4   7       88.77      101.58     14.67 o 
   4   4   7       19.39       24.41     11.31 o 
  -8   5   7        6.49        5.15     12.54 o 
  -7   5   7       66.34       77.83     16.35 o 
  -6   5   7      160.25      143.68     18.93 o 
  -5   5   7      155.53      122.29     15.45 o 
  -4   5   7       70.35       76.71     14.56 o 
  -3   5   7       22.39       29.68     11.65 o 
  -2   5   7        1.76       24.64      9.63 o 
  -1   5   7        9.04       22.96     13.55 o 
   0   5   7       26.94       38.75     11.20 o 
   1   5   7       60.54       77.50     15.12 o 
   2   5   7        5.98       12.43      8.96 o 
   3   5   7        7.27       -1.23      7.73 o 
   4   5   7        3.82       -5.26      9.18 o 
  -8   6   7       92.38       98.89     16.01 o 
  -7   6   7       63.99       64.28     15.68 o 
  -6   6   7        7.46       12.88     13.21 o 
  -5   6   7        0.74        1.90      9.63 o 
  -4   6   7      571.98      589.52     30.35 o 
  -3   6   7      356.69      331.60     21.73 o 
  -2   6   7       29.40       30.57     11.20 o 
  -1   6   7      122.57      119.38     15.79 o 
   0   6   7       15.25       20.05     13.21 o 
   1   6   7        0.88       11.65     11.76 o 
   2   6   7        9.09        7.50      8.74 o 
   3   6   7       52.31       30.69     11.76 o 
  -7   7   7        0.45       -6.27     13.66 o 
  -6   7   7        0.40        3.36     13.33 o 
  -5   7   7        5.51        6.83      9.30 o 
  -4   7   7       36.83       14.89     12.54 o 
  -3   7   7        0.75        0.22      9.86 o 
  -2   7   7        2.02       12.99     13.77 o 
  -1   7   7        0.03       -1.79     13.10 o 
   0   7   7       27.43       34.72     15.23 o 
   1   7   7       27.39       44.68     14.78 o 
  -6   8   7        6.74       -0.22     12.21 o 
  -5   8   7       19.26       -1.01     11.54 o 
  -4   8   7       20.16       19.26     11.42 o 
  -3   8   7      241.70      233.16     23.97 o 
  -2   8   7       47.13       44.57     14.11 o 
  -1   8   7       31.74       47.93     13.89 o 
   0   8   7       33.14       32.14     15.12 o 
  -4   9   7        0.39       -5.49     13.77 o 
  -3   9   7       32.14       19.93     12.65 o 
   1  -9   8       23.64       53.42     16.57 o 
   2  -9   8        1.19       38.08     13.55 o 
   3  -9   8       16.75       39.21     28.56 o 
  -1  -8   8       27.21       30.13     19.15 o 
   0  -8   8        0.83       14.89     12.65 o 
   1  -8   8        9.38       35.28     12.88 o 
   2  -8   8        0.80       13.55      9.74 o 
   3  -8   8      135.59      140.41     12.83 o 
   4  -8   8        0.01        7.29      7.95 o 
   5  -8   8       37.91       47.64     19.65 o 
  -3  -7   8        5.52        9.52     19.04 o 
  -2  -7   8       55.37       65.29     23.29 o 
  -1  -7   8       75.03       78.95     20.61 o 
   0  -7   8       97.55      139.43     21.73 o 
   1  -7   8       10.79       21.50     15.01 o 
   2  -7   8       11.36       24.19     13.21 o 
   3  -7   8        0.38       19.82     13.21 o 
   4  -7   8       29.85       25.54      8.02 o 
   5  -7   8       26.70       38.54     14.73 o 
   6  -7   8       24.68       34.70     10.53 o 
  -4  -6   8        1.73      -17.47     19.93 o 
  -3  -6   8        2.78      -16.13     12.88 o 
  -2  -6   8        0.48       -7.84     19.37 o 
  -1  -6   8      182.73      184.22     20.49 o 
   0  -6   8       32.95       15.12     16.13 o 
   1  -6   8       51.59       57.56     13.55 o 
   2  -6   8        0.11        3.36      9.18 o 
   3  -6   8        7.99       18.48     12.54 o 
   4  -6   8      219.64      222.19     22.06 o 
   5  -6   8        1.49        8.47      7.56 o 
   6  -6   8       23.10       27.16      7.96 o 
  -5  -5   8       12.51        1.68     15.01 o 
  -4  -5   8        4.45       -5.49     14.78 o 
  -3  -5   8       16.82       20.49     15.23 o 
  -2  -5   8       83.81       75.82     18.14 o 
  -1  -5   8      140.67      153.54     21.95 o 
   0  -5   8       85.24       68.65     18.81 o 
   1  -5   8      654.59      727.72     32.81 o 
   2  -5   8        1.76       -5.94     12.77 o 
   3  -5   8       33.04       30.24     10.64 o 
   4  -5   8       14.68       23.18     12.88 o 
   5  -5   8       59.51       50.62     12.54 o 
   6  -5   8       10.79        7.50     11.20 o 
  -6  -4   8       23.04      -16.80     18.70 o 
  -5  -4   8        0.73      -12.21     18.25 o 
  -4  -4   8        2.34       -1.68     20.94 o 
  -3  -4   8       11.28       22.96     18.81 o 
  -2  -4   8        0.80      -12.21     13.89 o 
  -1  -4   8      101.70       90.71     20.27 o 
   0  -4   8      796.47      798.27     35.05 o 
   1  -4   8       41.16       13.89     16.01 o 
   2  -4   8        0.01      -16.57     13.21 o 
   3  -4   8        8.08       13.33     12.32 o 
   4  -4   8      102.60      107.40     14.78 o 
   5  -4   8      255.25      221.52     20.83 o 
   6  -4   8        0.81       14.11      9.86 o 
   7  -4   8        0.34       -5.26     11.54 o 
  -6  -3   8        4.35        1.46     13.77 o 
  -5  -3   8        5.28        1.23     18.25 o 
  -4  -3   8       11.04       -7.84     14.89 o 
  -3  -3   8      159.76      167.99     23.52 o 
  -2  -3   8       23.80       45.80     16.57 o 
  -1  -3   8       32.21       68.76     15.12 o 
   0  -3   8     1012.93     1056.46     23.52 o 
   1  -3   8       39.67       37.72      6.78 o 
   2  -3   8      243.02      235.96     19.26 o 
   3  -3   8       67.86       67.98     12.88 o 
   4  -3   8        1.46       -3.36     11.20 o 
   5  -3   8        0.68        1.46     10.98 o 
   6  -3   8      107.50      102.70     16.01 o 
   7  -3   8        5.26       18.25     12.65 o 
  -7  -2   8        9.84        3.14     13.33 o 
  -6  -2   8       14.31      -14.67     17.13 o 
  -5  -2   8       43.97       26.09     18.03 o 
  -4  -2   8        6.16       11.98     15.23 o 
  -3  -2   8       10.44       15.01     18.93 o 
  -2  -2   8        2.35       11.09     13.55 o 
  -1  -2   8        3.06        6.16      8.07 o 
   0  -2   8       17.71       14.69      7.62 o 
   1  -2   8      413.26      424.34     14.71 o 
   2  -2   8        0.63        0.11      8.40 o 
   3  -2   8       63.27       54.54     14.22 o 
   4  -2   8       39.87       48.04     11.31 o 
   5  -2   8      123.01      136.96     19.15 o 
   6  -2   8       79.98       43.90     12.21 o 
  -7  -1   8        1.27       -8.06     12.10 o 
  -6  -1   8       21.84       11.54     16.91 o 
  -5  -1   8        3.20      -10.53     14.89 o 
  -4  -1   8       10.33       23.63     15.12 o 
  -3  -1   8       19.84       47.82     17.13 o 
  -2  -1   8      201.08      189.83     12.88 o 
  -1  -1   8      105.58       88.80      9.49 o 
   0  -1   8       40.54       46.35      7.36 o 
   1  -1   8      658.09      658.30     18.46 o 
   2  -1   8        0.73       -1.19      7.17 o 
   3  -1   8      206.73      221.29     18.48 o 
   4  -1   8       18.34       28.78     10.08 o 
   5  -1   8        2.06        9.18      9.30 o 
   6  -1   8        2.98        6.27     12.43 o 
  -8   0   8        2.48       -6.16     16.57 o 
  -7   0   8       28.55        2.46     15.68 o 
  -6   0   8        0.00       64.28     17.58 o 
  -5   0   8        2.88       -3.14     14.45 o 
  -4   0   8       23.60       38.64     13.33 o 
  -3   0   8       27.09       18.10      7.65 o 
  -2   0   8       82.46       79.16      9.68 o 
  -1   0   8      169.32      158.84     10.47 o 
   0   0   8       19.24       16.98      8.12 o 
   1   0   8      182.89      175.48     10.49 o 
   2   0   8      203.70      212.64     11.76 o 
   3   0   8        0.07       -1.26      6.08 o 
   4   0   8       24.25       36.84     12.54 o 
   5   0   8       64.55       70.33     15.12 o 
   6   0   8      136.44      155.00     18.81 o 
  -8   1   8        5.74        3.81     15.68 o 
  -7   1   8       89.59       79.18     17.36 o 
  -6   1   8       19.86       13.55     14.33 o 
  -5   1   8        0.15        1.46     13.66 o 
  -4   1   8        2.26        4.23      7.83 o 
  -3   1   8       40.52       42.58      9.39 o 
  -2   1   8       72.55       68.11      9.42 o 
  -1   1   8      104.89      100.13      8.55 o 
   0   1   8        0.68        3.59      6.39 o 
   1   1   8       59.61       62.44      7.43 o 
   2   1   8      598.43      621.74     22.17 o 
   3   1   8       22.55       19.35      7.28 o 
   4   1   8       48.57       52.30     11.31 o 
   5   1   8       21.18       32.81     11.09 o 
   6   1   8        2.56        0.56      8.62 o 
  -7   2   8        7.26        3.58      9.97 o 
  -6   2   8        3.95        3.58      8.96 o 
  -5   2   8       28.99       15.57      9.52 o 
  -4   2   8        0.12       -0.22      8.74 o 
  -3   2   8       39.37       46.49      8.14 o 
  -2   2   8       74.98       77.76      8.13 o 
  -1   2   8       71.47      121.58     24.69 o 
   0   2   8      191.38      198.86     11.09 o 
   1   2   8      296.35      287.19     13.25 o 
   2   2   8      334.30      333.46     14.97 o 
   3   2   8        1.47       -1.12      5.34 o 
   4   2   8       37.57       37.57      7.81 o 
   5   2   8       25.15       35.28     10.75 o 
  -8   3   8        0.37       -2.80     12.32 o 
  -7   3   8        9.00       15.45     10.19 o 
  -6   3   8       12.86       10.64      8.96 o 
  -5   3   8        2.60        9.18     12.77 o 
  -4   3   8        4.33        2.69      9.30 o 
  -3   3   8      141.03      129.46     15.34 o 
  -2   3   8      126.17      128.34     18.37 o 
  -1   3   8       17.70       14.11     12.32 o 
   0   3   8       20.23       16.13      9.63 o 
   1   3   8       25.80       38.19     10.42 o 
   2   3   8        5.72       -1.34      9.18 o 
   3   3   8      213.59      219.50     19.15 o 
   4   3   8        6.33        4.37     11.20 o 
  -8   4   8        9.56       21.50     13.89 o 
  -7   4   8       40.73       37.52     12.54 o 
  -6   4   8        1.92        3.81     12.54 o 
  -5   4   8       21.93       20.16     13.77 o 
  -4   4   8       24.95       25.09     13.33 o 
  -3   4   8        0.46       -1.46      9.97 o 
  -2   4   8        1.86       -5.94      9.07 o 
  -1   4   8        0.74       16.91     11.20 o 
   0   4   8      173.68      149.73     17.69 o 
   1   4   8       83.27       88.14     15.57 o 
   2   4   8       35.99       36.51     12.99 o 
   3   4   8       99.76       94.18     15.68 o 
   4   4   8        2.39        3.81      7.73 o 
  -8   5   8        9.55        0.56     13.55 o 
  -7   5   8       39.66       26.65     14.89 o 
  -6   5   8       11.14        4.48     13.21 o 
  -5   5   8        0.00       -0.56     12.65 o 
  -4   5   8       18.60       20.27     11.65 o 
  -3   5   8        9.96       14.11      9.97 o 
  -2   5   8       73.06       67.53     11.98 o 
  -1   5   8       32.65       20.05     10.08 o 
   0   5   8        9.77       21.73      9.86 o 
   1   5   8       14.86       10.30     11.65 o 
   2   5   8        0.69       14.89     11.54 o 
   3   5   8        4.00       19.82     11.87 o 
  -7   6   8      112.65      105.38     18.59 o 
  -6   6   8       21.90       20.27     11.87 o 
  -5   6   8        0.26       -1.46     10.08 o 
  -4   6   8       20.84        7.17     13.66 o 
  -3   6   8       31.30       21.17     10.08 o 
  -2   6   8        8.58       21.05     10.86 o 
  -1   6   8        8.57       16.35     10.42 o 
   0   6   8        0.08        6.94     12.43 o 
   1   6   8        9.84       12.21      9.41 o 
   2   6   8        4.91       -0.45     10.98 o 
  -7   7   8       22.78       14.67     12.21 o 
  -6   7   8        0.26       -2.24     14.00 o 
  -5   7   8       49.46       50.40     15.45 o 
  -4   7   8       44.95       56.11     15.45 o 
  -3   7   8        0.06       -0.67      9.97 o 
  -2   7   8        4.79       -1.34      9.97 o 
  -1   7   8        5.04        1.46     10.30 o 
   0   7   8        0.73        8.51     12.88 o 
  -5   8   8       26.71       28.22     14.22 o 
  -4   8   8        2.34       -3.58     14.22 o 
  -3   8   8       44.54       38.64     13.66 o 
  -2   8   8       32.18       38.08     14.11 o 
   0  -8   9       36.91       45.24     14.56 o 
   1  -8   9        0.88       41.32     15.68 o 
   2  -8   9        2.56       18.93      9.97 o 
   3  -8   9        5.04       40.20     14.00 o 
  -2  -7   9        0.79       -4.82     13.21 o 
  -1  -7   9       62.77       56.11     16.01 o 
   0  -7   9      109.12      118.71     20.83 o 
   1  -7   9       23.44       24.86     12.32 o 
   2  -7   9       21.98       36.84     14.22 o 
   3  -7   9       31.31       41.77     11.98 o 
   4  -7   9        0.50        0.67      8.74 o 
   5  -7   9       25.62       54.20     13.21 o 
  -3  -6   9        0.03      -12.32     13.21 o 
  -2  -6   9        0.01      -20.05     17.92 o 
  -1  -6   9      222.13      196.32     21.73 o 
   0  -6   9       15.77       13.55     12.54 o 
   1  -6   9       30.78       25.53     12.21 o 
   2  -6   9        2.81        4.93      9.63 o 
   3  -6   9        5.60       19.37     13.33 o 
   4  -6   9       10.80       19.15     10.42 o 
   5  -6   9       23.03       48.38     13.89 o 
  -4  -5   9        5.13      -14.00     18.25 o 
  -3  -5   9       90.58       60.25     20.72 o 
  -2  -5   9       20.99       42.78     20.72 o 
  -1  -5   9       67.48       73.58     19.15 o 
   0  -5   9      134.46      136.29     17.47 o 
   1  -5   9       20.14       39.20     15.23 o 
   2  -5   9       57.71       80.97     16.46 o 
   3  -5   9       64.90       57.68     14.11 o 
   4  -5   9       58.73       77.50     14.33 o 
   5  -5   9       35.46       58.35     15.01 o 
   6  -5   9       36.89       50.17     12.43 o 
  -5  -4   9        2.65      -20.38     21.61 o 
  -4  -4   9       66.62       43.23     20.16 o 
  -3  -4   9        6.73      -14.00     12.54 o 
  -2  -4   9       18.91       15.45     13.44 o 
  -1  -4   9       24.13       29.79     17.47 o 
   0  -4   9      487.85      525.24     28.56 o 
   1  -4   9      144.26      112.10     15.12 o 
   2  -4   9      129.20      143.24     18.48 o 
   3  -4   9        0.05       14.45      9.86 o 
   4  -4   9        1.03        9.52     11.87 o 
   5  -4   9       23.01       26.09     11.09 o 
   6  -4   9       34.01       31.02     13.66 o 
  -6  -3   9        0.00      -19.49     12.99 o 
  -5  -3   9        3.91       -9.18     21.28 o 
  -4  -3   9       45.35       41.77     19.49 o 
  -3  -3   9        7.17       -4.59     16.57 o 
  -2  -3   9      333.65      337.32     24.19 o 
  -1  -3   9      348.11      358.15     26.43 o 
   0  -3   9       42.92       34.62      7.57 o 
   1  -3   9      415.92      389.84     23.97 o 
   2  -3   9      137.44      116.69     17.36 o 
   3  -3   9       59.46       62.04     12.65 o 
   4  -3   9       37.91       58.12     12.77 o 
   5  -3   9      128.52      125.09     16.35 o 
   6  -3   9       46.07       51.74     13.21 o 
  -6  -2   9        5.85      -26.37     17.58 o 
  -5  -2   9       12.01        1.79     20.61 o 
  -4  -2   9        0.68       -6.72     12.10 o 
  -3  -2   9       26.59       39.98     15.34 o 
  -2  -2   9       73.98       80.52     18.70 o 
  -1  -2   9       57.58       59.73      9.71 o 
   0  -2   9      215.15      184.43     11.46 o 
   1  -2   9      998.11      924.54     23.07 o 
   2  -2   9        0.04        5.82     11.87 o 
   3  -2   9       22.49       28.56     10.08 o 
   4  -2   9        0.65        6.94      8.51 o 
   5  -2   9        8.97        7.17      9.63 o 
   6  -2   9       14.38       25.42     13.89 o 
  -7  -1   9        9.79      -10.98     17.58 o 
  -6  -1   9        9.46      -21.84     16.80 o 
  -5  -1   9        4.51      -12.21     13.33 o 
  -4  -1   9        5.07       -9.07     16.13 o 
  -3  -1   9        0.05       17.02     17.58 o 
  -2  -1   9        1.78        7.71      8.61 o 
  -1  -1   9      334.01      312.97     15.02 o 
   0  -1   9      147.76      145.07     11.09 o 
   1  -1   9      255.07      255.04     14.00 o 
   2  -1   9      323.98      347.06     23.29 o 
   3  -1   9       21.53       15.79      8.96 o 
   4  -1   9       83.92       83.88     15.34 o 
   5  -1   9       61.75       81.31     16.91 o 
   6  -1   9       61.79       79.18     17.13 o 
  -7   0   9        6.46        5.26     12.65 o 
  -6   0   9       10.09       -3.25     12.10 o 
  -5   0   9       38.23       22.29     17.69 o 
  -4   0   9       16.24        6.80      6.64 o 
  -3   0   9        2.18       -2.44      7.40 o 
  -2   0   9       16.91        1.16      8.17 o 
  -1   0   9       21.53       19.90      8.38 o 
   0   0   9      199.99      194.68     12.30 o 
   1   0   9      276.55      234.72     12.86 o 
   2   0   9      702.26      693.39     20.12 o 
   3   0   9        0.34        5.60      7.39 o 
   4   0   9       12.29       17.69      9.52 o 
   5   0   9        0.75        5.38     11.87 o 
  -6   1   9       45.17       40.34     10.16 o 
  -5   1   9       76.65       76.44     18.53 o 
  -4   1   9       10.30       10.80      7.30 o 
  -3   1   9       55.28       51.04      8.98 o 
  -2   1   9      100.58      108.74     10.73 o 
  -1   1   9       34.67       45.67      8.61 o 
   0   1   9      305.35      307.99     14.22 o 
   1   1   9       33.59       30.45      6.40 o 
   2   1   9       64.43       76.57      8.49 o 
   3   1   9      106.09       91.18     14.22 o 
   4   1   9       27.74       25.53     11.76 o 
   5   1   9       38.32       43.12     12.10 o 
  -7   2   9        9.56       16.80     13.77 o 
  -6   2   9       66.05       72.12     16.35 o 
  -5   2   9       16.33       15.01     11.31 o 
  -4   2   9       51.43       43.79     14.00 o 
  -3   2   9        9.09       15.79      9.86 o 
  -2   2   9       23.12       17.58     12.32 o 
  -1   2   9        2.70       -1.46     10.98 o 
   0   2   9       38.59       40.76     10.08 o 
   1   2   9      268.51      238.76     19.60 o 
   2   2   9      302.93      306.20     15.25 o 
   3   2   9      456.14      449.99     18.53 o 
   4   2   9        1.64       -9.07      9.63 o 
  -7   3   9        1.80        7.73      9.63 o 
  -6   3   9        0.18        0.34     12.65 o 
  -5   3   9        0.69      -10.53     11.54 o 
  -4   3   9      115.98      105.94     15.34 o 
  -3   3   9        7.69       -4.48     11.09 o 
  -2   3   9      166.08      174.82     17.69 o 
  -1   3   9       15.07       14.33     11.31 o 
   0   3   9       41.91       34.83     12.10 o 
   1   3   9        0.29       -3.47      7.39 o 
   2   3   9       11.37        7.06     10.53 o 
   3   3   9       45.94       28.78     11.76 o 
  -7   4   9       16.94       16.01     14.89 o 
  -6   4   9        0.11       -6.05      9.41 o 
  -5   4   9       37.90       39.42     15.45 o 
  -4   4   9       25.50       11.09     12.99 o 
  -3   4   9      124.05      132.71     16.69 o 
  -2   4   9        7.19        3.70      8.62 o 
  -1   4   9        0.24       -9.58      6.38 o 
   0   4   9      111.40      111.21     16.24 o 
   1   4   9       88.79       70.67     13.44 o 
   2   4   9        0.53       -1.57      7.06 o 
   3   4   9      194.63      168.32     20.05 o 
  -7   5   9        0.22       11.42     15.12 o 
  -6   5   9        7.75        6.16     13.55 o 
  -5   5   9       18.69       12.54     11.09 o 
  -4   5   9        1.36       -0.78     13.44 o 
  -3   5   9        6.74       -2.13      8.74 o 
  -2   5   9        0.51       -2.35      7.62 o 
  -1   5   9       43.65       46.03     12.10 o 
   0   5   9       45.26       41.77     11.65 o 
   1   5   9       12.38        5.60      8.62 o 
   2   5   9        1.68        0.11      7.50 o 
  -6   6   9       19.00       31.92     17.02 o 
  -5   6   9        1.92       10.08     11.65 o 
  -4   6   9       13.07       19.37     14.22 o 
  -3   6   9       18.03       14.56     13.10 o 
  -2   6   9       41.70       41.88     12.77 o 
  -1   6   9        0.12       -5.60      8.62 o 
   0   6   9       20.31       20.49     10.86 o 
   1   6   9       12.32        5.26     11.65 o 
  -5   7   9        7.15       23.74     11.76 o 
  -4   7   9       25.28       15.45     10.53 o 
  -3   7   9        9.61       13.77     11.31 o 
  -2   7   9        0.49        0.67     10.19 o 
  -1   7   9        2.54        1.46     13.55 o 
  -1  -7  10        1.57        4.26     15.90 o 
   0  -7  10       33.49       51.74     16.69 o 
   1  -7  10       44.70       78.95     17.13 o 
   2  -7  10        0.26       12.10      9.52 o 
   3  -7  10        0.97       16.46     12.43 o 
  -2  -6  10       41.04       43.34     18.81 o 
  -1  -6  10       74.07       93.96     20.49 o 
   0  -6  10        0.97        9.97     11.09 o 
   1  -6  10        0.00       25.53     14.33 o 
   2  -6  10        0.08       27.89     13.44 o 
   3  -6  10       27.67       33.37     14.00 o 
  -3  -5  10        0.02      -11.20     13.55 o 
  -2  -5  10       11.37        5.71     17.25 o 
  -1  -5  10       66.46       64.62     15.45 o 
   0  -5  10       30.60       56.78     16.91 o 
   1  -5  10       79.40      101.46     17.25 o 
   2  -5  10      114.60      121.06     18.59 o 
   3  -5  10        3.92        5.15      9.07 o 
   4  -5  10        1.57       21.50     10.53 o 
   5  -5  10        0.91       12.99      9.52 o 
  -4  -4  10        3.50      -18.93     17.58 o 
  -3  -4  10       51.75       72.23     18.14 o 
  -2  -4  10        0.00        6.94     12.77 o 
  -1  -4  10        0.13       -3.58     15.01 o 
   0  -4  10       95.13      138.08     19.60 o 
   1  -4  10        1.12       13.10     10.19 o 
   2  -4  10        6.04       29.12     13.77 o 
   3  -4  10        0.10       10.98      9.41 o 
   4  -4  10       18.14       24.64     12.65 o 
   5  -4  10       61.11       72.68     16.57 o 
  -5  -3  10       21.89       -7.06     14.00 o 
  -4  -3  10        4.55       -5.26     13.33 o 
  -3  -3  10        1.21        1.01     19.04 o 
  -2  -3  10        2.78      -11.76     15.23 o 
  -1  -3  10      283.46      289.28     15.36 o 
   0  -3  10       71.94       74.03     16.35 o 
   1  -3  10       27.55       43.12     14.22 o 
   2  -3  10        2.50        3.25     11.09 o 
   3  -3  10       85.41       97.10     14.89 o 
   4  -3  10        5.21       -0.78     11.42 o 
   5  -3  10        9.99       19.82     12.43 o 
  -6  -2  10       10.47       -5.15     15.01 o 
  -5  -2  10        1.29      -21.73     16.91 o 
  -4  -2  10       40.32        6.16     17.58 o 
  -3  -2  10        7.21       -6.94     16.13 o 
  -2  -2  10      215.51      237.75     13.97 o 
  -1  -2  10       77.81       74.30      8.99 o 
   0  -2  10       33.95       19.22     10.81 o 
   1  -2  10       94.41      100.12     14.22 o 
   2  -2  10       83.64       69.99     12.77 o 
   3  -2  10        0.00       -5.82      7.28 o 
   4  -2  10        1.83        1.79     11.76 o 
   5  -2  10        0.43        4.26      9.41 o 
  -6  -1  10       12.25        2.02     20.38 o 
  -5  -1  10       24.12        4.59     17.47 o 
  -4  -1  10       17.67       17.36     17.58 o 
  -3  -1  10       52.67       41.73      7.93 o 
  -2  -1  10       62.24       68.19     13.72 o 
  -1  -1  10       11.78       14.56      6.47 o 
   0  -1  10       71.94       59.90      8.92 o 
   1  -1  10      103.31      101.07     11.93 o 
   2  -1  10       91.30      101.24     13.89 o 
   3  -1  10        2.00        1.46     10.86 o 
   4  -1  10        7.59       11.98      9.41 o 
   5  -1  10        3.76        9.63     12.77 o 
  -6   0  10        1.65      -25.03     16.69 o 
  -5   0  10       10.12        6.77      9.15 o 
  -4   0  10       10.47        2.85      8.62 o 
  -3   0  10      142.78      126.10     11.10 o 
  -2   0  10       14.10       21.46      8.03 o 
  -1   0  10       31.65       31.57      7.95 o 
   0   0  10       19.55       22.62      7.68 o 
   1   0  10       26.48       35.37      7.08 o 
   2   0  10       45.97       57.12     12.88 o 
   3   0  10       47.86       42.00     12.43 o 
   4   0  10        0.69       12.65      9.30 o 
  -7   1  10        6.71        7.73     14.22 o 
  -6   1  10        1.48       -2.13      8.40 o 
  -5   1  10       46.82       54.88     14.33 o 
  -4   1  10       29.22       25.53      9.86 o 
  -3   1  10       61.67       56.11     11.42 o 
  -2   1  10       24.28       24.55      7.50 o 
  -1   1  10       16.30       13.11      8.34 o 
   0   1  10       15.88       20.59      6.36 o 
   1   1  10       45.17       43.76      7.84 o 
   2   1  10        3.08       15.89      7.28 o 
   3   1  10       54.78       76.38     14.78 o 
   4   1  10        9.62       17.92     11.31 o 
  -7   2  10        6.90       12.54     10.64 o 
  -6   2  10        1.51        3.47      8.74 o 
  -5   2  10        0.13       -5.82      8.40 o 
  -4   2  10        4.81        6.94     11.65 o 
  -3   2  10        3.47       -0.67      7.62 o 
  -2   2  10      107.51      101.02     14.22 o 
  -1   2  10        0.34        0.45     10.75 o 
   0   2  10       14.94        7.95     10.08 o 
   1   2  10        2.10        3.36      7.62 o 
   2   2  10       43.28       53.76     13.55 o 
  -7   3  10        0.41       20.38     11.98 o 
  -6   3  10        8.70       10.86     13.77 o 
  -5   3  10       25.60       42.11     15.01 o 
  -4   3  10      103.73      114.90     18.25 o 
  -3   3  10       10.73       11.54     12.10 o 
  -2   3  10       10.18        3.25      8.62 o 
  -1   3  10        5.52       10.19     11.09 o 
   0   3  10       39.81       36.29     13.10 o 
   1   3  10       17.55       10.75     10.98 o 
   2   3  10        8.66       14.89     11.20 o 
   3   3  10        2.49       -4.48     10.08 o 
  -6   4  10        1.25       12.54     15.34 o 
  -5   4  10        6.04        3.02      9.74 o 
  -4   4  10       15.88        2.13     12.99 o 
  -3   4  10        6.66        6.05     12.99 o 
  -2   4  10        0.12       -5.04     10.64 o 
  -1   4  10      174.47      173.81     18.37 o 
   0   4  10        7.08        9.07      8.74 o 
   1   4  10        8.85        5.60      8.74 o 
   2   4  10       20.88       21.05     12.43 o 
  -6   5  10        2.30        2.13     14.45 o 
  -5   5  10        2.30       -4.82     10.30 o 
  -4   5  10       15.74       25.53     12.21 o 
  -3   5  10        1.15       -1.68      8.85 o 
  -2   5  10       11.83        2.02     10.53 o 
  -1   5  10       42.73       37.52     13.89 o 
   0   5  10        5.37        0.00      8.51 o 
   1   5  10        9.09        5.38     11.20 o 
  -5   6  10        0.02        7.50     15.68 o 
  -4   6  10        1.76        1.57     13.21 o 
  -3   6  10        4.86        1.79     11.54 o 
  -2   6  10       44.29       55.21     16.24 o 
  -1   6  10        4.29       -3.36      8.29 o 
  -1  -6  11       62.93      102.92     18.25 o 
   0  -6  11        0.58       23.29     14.00 o 
   1  -6  11       10.38       40.76     13.44 o 
   2  -6  11       11.78       37.52     13.77 o 
  -2  -5  11        4.27       -4.37     16.57 o 
  -1  -5  11        0.00       14.56     11.54 o 
   0  -5  11        1.17       11.54     10.53 o 
   1  -5  11       18.30       39.53     11.87 o 
   2  -5  11        0.10       19.60     10.30 o 
   3  -5  11       24.53       50.28     14.56 o 
  -3  -4  11        1.70       -5.38     17.36 o 
  -2  -4  11        0.54       14.56     17.02 o 
  -1  -4  11        1.23       16.91     15.12 o 
   0  -4  11       33.08       41.77     11.98 o 
   1  -4  11        0.64       14.11     12.54 o 
   2  -4  11       15.05       29.45     10.64 o 
   3  -4  11        6.13       12.32     12.21 o 
   4  -4  11       25.00       50.73     14.78 o 
  -4  -3  11        1.45      -28.05     18.70 o 
  -3  -3  11      117.88      135.28     22.29 o 
  -2  -3  11       92.85      103.72     22.17 o 
  -1  -3  11       27.62       53.53     16.01 o 
   0  -3  11        1.20       14.22     12.43 o 
   1  -3  11       52.49       61.93     13.21 o 
   2  -3  11       36.22       46.81     13.77 o 
   3  -3  11        2.91        6.61     12.10 o 
   4  -3  11       12.79       35.95     14.22 o 
  -5  -2  11        8.92        5.26     18.37 o 
  -4  -2  11       49.12       41.55     15.79 o 
  -3  -2  11        7.07       14.01      9.35 o 
  -2  -2  11        1.41        4.53      6.09 o 
  -1  -2  11       21.08       27.20      8.96 o 
   0  -2  11       10.42       17.47     11.98 o 
   1  -2  11       25.75       39.31     13.33 o 
   2  -2  11       35.00       30.46     10.64 o 
   3  -2  11       43.01       68.87     14.89 o 
   4  -2  11       30.37       33.49     11.54 o 
  -5  -1  11        7.93        0.54      8.37 o 
  -4  -1  11       37.26       34.22      8.14 o 
  -3  -1  11       38.46       42.74      8.47 o 
  -2  -1  11       26.17       32.56      8.83 o 
  -1  -1  11       44.81      103.45     35.56 o 
   0  -1  11        6.87       57.57     44.12 o 
   1  -1  11        3.15       12.54     11.09 o 
   2  -1  11       52.20       84.22     15.23 o 
   3  -1  11       91.46      140.77     18.93 o 
   4  -1  11        3.53       19.15     12.43 o 
  -6   0  11        0.00       -6.61     10.42 o 
  -5   0  11        0.70        4.82     11.09 o 
  -4   0  11       19.28       20.10     14.67 o 
  -3   0  11       63.67       49.47      8.96 o 
  -2   0  11       41.45       44.28     12.99 o 
  -1   0  11        8.80       11.89      6.32 o 
   0   0  11       16.45       26.95     13.94 o 
   1   0  11        1.97        3.47      7.50 o 
   2   0  11        2.14       13.33     10.64 o 
   3   0  11        3.27        4.48     10.19 o 
  -6   1  11        8.91        8.18      8.96 o 
  -5   1  11       19.89       20.16     11.98 o 
  -4   1  11        0.11      -14.78      9.86 o 
  -3   1  11       17.20       18.93     11.87 o 
  -2   1  11        0.01        1.12      7.50 o 
  -1   1  11       34.31       41.21     10.86 o 
   0   1  11       32.04       25.98      9.30 o 
   1   1  11        2.33       -5.38      6.83 o 
  -6   2  11        5.90       -5.38     12.10 o 
  -5   2  11        0.01       12.10      9.52 o 
  -4   2  11       14.40        2.35      9.07 o 
  -3   2  11       36.14       31.47     12.77 o 
  -2   2  11       28.69        6.38     11.87 o 
  -1   2  11       11.48        9.41     11.87 o 
   0   2  11        0.06        1.12      6.83 o 
   1   2  11        8.89       15.23      8.85 o 
   2   2  11        0.25        0.67      9.30 o 
  -6   3  11        3.78        7.06     13.44 o 
  -5   3  11        1.12      -10.30     12.77 o 
  -4   3  11        3.92       -6.27     11.09 o 
  -3   3  11        3.64        7.84      9.30 o 
  -2   3  11       20.84       12.43      9.86 o 
  -1   3  11       15.63        5.60     11.20 o 
   0   3  11        0.77        4.70     10.86 o 
   1   3  11       34.07       22.51      9.86 o 
   2   3  11       14.05       17.02     11.76 o 
  -5   4  11        2.29        2.58     12.99 o 
  -4   4  11       26.98        8.62     13.66 o 
  -3   4  11       18.83       -2.91     12.21 o 
  -2   4  11       37.20       28.78     10.86 o 
  -1   4  11        0.77        9.41      9.30 o 
   0   4  11        9.08        8.51     11.31 o 
  -4   5  11        3.67       -2.80      9.97 o 
  -3   5  11       34.03       23.85     13.33 o 
  -2   5  11        7.62       -0.56     10.75 o 
  -1   5  11       15.46       -1.68     11.65 o 
  -2  -4  12        2.35       24.97     16.46 o 
  -1  -4  12        5.00        3.81     10.64 o 
   0  -4  12       21.62       34.49     11.65 o 
   1  -4  12        6.42       29.01     13.21 o 
   2  -4  12       57.38       76.38     13.77 o 
  -3  -3  12        2.15       10.66      6.66 o 
  -2  -3  12        6.25        8.18     11.93 o 
  -1  -3  12       22.49       63.05     16.24 o 
   0  -3  12        0.14       14.11      9.74 o 
   1  -3  12        4.30       26.32     13.21 o 
   2  -3  12        3.50       29.79     13.33 o 
  -4  -2  12        0.33        2.39      7.83 o 
  -3  -2  12       25.08       24.14     15.17 o 
  -2  -2  12        4.77       16.64     19.15 o 
  -1  -2  12        8.64       29.57     12.88 o 
   0  -2  12        1.53       26.65     12.65 o 
   1  -2  12       25.05       44.12     10.98 o 
   2  -2  12       12.55       26.77     10.75 o 
  -4  -1  12       17.31       20.16      9.20 o 
  -3  -1  12       91.42       92.08     22.85 o 
  -2  -1  12        0.21       10.88      8.24 o 
  -1  -1  12        4.44       10.64      6.54 o 
   0  -1  12        0.23       20.16     11.09 o 
   1  -1  12        0.09        8.96      8.06 o 
   2  -1  12        3.99        7.95      7.95 o 
  -4   0  12        7.35        5.71     10.64 o 
  -3   0  12        4.64        7.50      8.51 o 
  -2   0  12        0.00      -10.08      9.30 o 
  -1   0  12       13.50        3.02      7.95 o 
   0   0  12       12.58        7.06     10.75 o 
   1   0  12        0.01        9.52      7.62 o 
   2   0  12       21.45       44.91     12.77 o 
  -4   1  12        8.09        6.27     11.65 o 
  -3   1  12       16.76       20.49     12.88 o 
  -2   1  12       13.48        6.16     10.86 o 
  -1   1  12        1.20       -8.18      9.97 o 
   0   1  12        0.01       -3.70      9.74 o 
  -4   2  12        9.31        2.91      8.40 o 
  -3   2  12        1.28       -7.95     10.42 o 
  -2   2  12        0.56        1.01      8.18 o 
  -1   2  12       20.54        9.97     11.42 o 
   0   2  12        9.20        9.86      9.97 o 
   1   2  12        0.44       -3.47      9.97 o 
  -4   3  12        0.07       -5.26      8.62 o 
  -3   3  12        0.57        5.04     12.54 o 
  -2   3  12        7.57       13.33      9.74 o 
  -1   3  12        3.64        2.13      7.28 o 
  -2  -1  13        2.97       14.28     21.89 o 
  -1  -1  13       47.14      100.57     15.12 o 
   0  -1  13       20.08       63.50     12.43 o 
  -2   0  13        2.14        4.82      8.06 o 
  -1   0  13        7.61        5.38     11.65 o 
                                                 
